# Supplementary material for: Survivin’ Acute Myeloid Leukaemia—A Personalised Target for inv(16) Patients
Source: Int J Mol Sci. 2021 Sep 28;22(19):10482. doi: 10.3390/ijms221910482 (PMC8508831; doi:10.3390/ijms221910482)
Supplement: Supplementary file 1 [file ijms-22-10482-s001.zip]

Archive with 1 entries (1 files):
- ijms-1398494-supplementary Table S1.xlsx
