# Supplementary material for: Survivin’ Acute Myeloid Leukaemia—A Personalised Target for inv(16) Patients
Source: Int J Mol Sci. 2021 Sep 28;22(19):10482. doi: 10.3390/ijms221910482 (PMC8508831; doi:10.3390/ijms221910482)
Supplement: Supplementary file 1 [file ijms-22-10482-s001.zip › ijms-1398494-supplementary Table S1.xlsx]

## Sheet: 1555826_BIRC5
Column #	Probeset ID	Entrez Gene	Gene Symbol	Gene Title	RefSeq Transcript ID	r	p-value(correlation)	Lower CI	Upper CI	N
13575	202094_at	332	BIRC5	baculoviral IAP repeat containing 5	NM_001012270 /// NM_001012271 /// NM_001168	0.652472	1.43064e-23	0.560458	0.728574	183
16306	204826_at	899	CCNF	cyclin F	NM_001761	0.575607	1.54809e-17	0.469772	0.665129	183
13191	201710_at	4605	MYBL2	v-myb myeloblastosis viral oncogene homolog (avian)-like 2	NM_002466	0.566212	6.64107e-17	0.458839	0.657285	183
29673	218355_at	24137	KIF4A	kinesin family member 4A	NM_012310	0.566058	6.79887e-17	0.45866	0.657157	183
32752	221436_s_at	83461	CDCA3	cell division cycle associated 3	NM_031299	0.561669	1.32101e-16	0.453564	0.653485	183
16297	204817_at	9700	ESPL1	extra spindle pole bodies homolog 1 (S. cerevisiae)	NM_012291	0.557328	2.52413e-16	0.44853	0.64985	183
34617	223307_at	83461	CDCA3	cell division cycle associated 3	NM_031299	0.556872	2.70002e-16	0.448003	0.649468	183
23359	212020_s_at	4288	MKI67	antigen identified by monoclonal antibody Ki-67	NM_001145966 /// NM_002417	0.555744	3.18932e-16	0.446695	0.648522	183
37949	226661_at	157313	CDCA2	cell division cycle associated 2	NM_152562	0.555193	3.45848e-16	0.446057	0.64806	183
21155	209714_s_at	1033	CDKN3	cyclin-dependent kinase inhibitor 3	NM_001130851 /// NM_005192	0.549806	7.58123e-16	0.439825	0.64354	183
24285	212949_at	23397	NCAPH	non-SMC condensin I complex, subunit H	NM_015341	0.546411	1.23436e-15	0.435902	0.640688	183
30043	218726_at	55355	HJURP	Holliday junction recognition protein	NM_018410	0.546258	1.26167e-15	0.435725	0.640559	183
46854	235572_at	147841	SPC24	SPC24, NDC80 kinetochore complex component	NM_182513	0.544395	1.64436e-15	0.433575	0.638993	183
16129	204649_at	10024	TROAP	trophinin associated protein	NM_001100620 /// NM_001278324 /// NM_005480	0.544027	1.73244e-15	0.43315	0.638684	183
15572	204092_s_at	6790	AURKA	aurora kinase A	NM_003600 /// NM_198433 /// NM_198434 /// NM_198435 /// NM_198436 /// NM_198437	0.54135	2.52711e-15	0.430062	0.636431	183
32836	221520_s_at	55143	CDCA8	cell division cycle associated 8	NM_001256875 /// NM_018101	0.538956	3.53183e-15	0.427303	0.634416	183
56340	38158_at	9700	ESPL1	extra spindle pole bodies homolog 1 (S. cerevisiae)	NM_012291	0.538123	3.9653e-15	0.426345	0.633715	183
14351	202870_s_at	991	CDC20	cell division cycle 20	NM_001255	0.535785	5.47978e-15	0.423653	0.631745	183
29327	218009_s_at	9055	PRC1	protein regulator of cytokinesis 1	NM_001267580 /// NM_003981 /// NM_199413 /// NM_199414	0.534603	6.44733e-15	0.422293	0.630749	183
16442	204962_s_at	1058 /// 54978	CENPA /// SLC35F6	centromere protein A /// solute carrier family 35, member F6	NM_001042426 /// NM_001809 /// NM_017877	0.534222	6.79332e-15	0.421854	0.630427	183
14186	202705_at	9133	CCNB2	cyclin B2	NM_004701	0.533996	7.00732e-15	0.421594	0.630237	183
46827	235545_at	55635	DEPDC1	DEP domain containing 1	NM_001114120 /// NM_017779	0.531365	1.00329e-14	0.418569	0.628017	183
14061	202580_x_at	2305	FOXM1	forkhead box M1	NM_001243088 /// NM_001243089 /// NM_021953 /// NM_202002 /// NM_202003	0.530958	1.06034e-14	0.418101	0.627673	183
33352	222039_at	146909	KIF18B	kinesin family member 18B	NM_001080443 /// NM_001264573 /// NM_001265577	0.530584	1.11547e-14	0.417671	0.627358	183
23362	212023_s_at	4288	MKI67	antigen identified by monoclonal antibody Ki-67	NM_001145966 /// NM_002417	0.529849	1.23215e-14	0.416826	0.626737	183
15798	204318_s_at	51512	GTSE1	G-2 and S-phase expressed 1	NM_016426	0.527535	1.68242e-14	0.41417	0.624784	183
28958	217640_x_at	220134	SKA1	spindle and kinetochore associated complex subunit 1	NM_001039535 /// NM_145060	0.526515	1.92861e-14	0.412999	0.623922	183
20854	209408_at	11004	KIF2C	kinesin family member 2C	NM_006845	0.519909	4.62012e-14	0.405426	0.618335	183
36590	225300_at	90417	KNSTRN	kinetochore-localized astrin/SPAG5 binding protein	NM_001142761 /// NM_001142762 /// NM_033286	0.519854	4.65343e-14	0.405363	0.618289	183
4583	1555758_a_at	1033	CDKN3	cyclin-dependent kinase inhibitor 3	NM_001130851 /// NM_005192	0.517476	6.34394e-14	0.40264	0.616274	183
16121	204641_at	4751	NEK2	NIMA-related kinase 2	NM_001204182 /// NM_001204183 /// NM_002497	0.51424	9.63242e-14	0.39894	0.613533	183
21490	210052_s_at	22974	TPX2	TPX2, microtubule-associated, homolog (Xenopus laevis)	NM_012112	0.512992	1.13031e-13	0.397514	0.612475	183
14436	202954_at	11065	UBE2C	ubiquitin-conjugating enzyme E2C	NM_007019 /// NM_181799 /// NM_181800 /// NM_181801 /// NM_181802 /// NM_181803	0.511549	1.35878e-13	0.395865	0.611251	183
36977	225687_at	81610	FAM83D	family with sequence similarity 83, member D	NM_030919	0.507721	2.20517e-13	0.391496	0.608002	183
47923	236641_at	9928	KIF14	kinesin family member 14	NM_014875	0.507385	2.3004e-13	0.391112	0.607716	183
34270	222958_s_at	55635	DEPDC1	DEP domain containing 1	NM_001114120 /// NM_017779	0.50512	3.05388e-13	0.388529	0.605792	183
13576	202095_s_at	332	BIRC5	baculoviral IAP repeat containing 5	NM_001012270 /// NM_001012271 /// NM_001168	0.504235	3.40957e-13	0.38752	0.605039	183
39356	228069_at	113115	MTFR2	mitochondrial fission regulator 2	NM_001099286 /// NM_138419	0.50361	3.68478e-13	0.386808	0.604508	183
29979	218662_s_at	64151	NCAPG	non-SMC condensin I complex, subunit G	NM_022346 /// NR_073124	0.50317	3.89106e-13	0.386307	0.604134	183
40825	229538_s_at	128239	IQGAP3	IQ motif containing GTPase activating protein 3	NM_178229	0.502887	4.03011e-13	0.385984	0.603893	183
23360	212021_s_at	4288	MKI67	antigen identified by monoclonal antibody Ki-67	NM_001145966 /// NM_002417	0.500971	5.10435e-13	0.383803	0.602264	183
13721	202240_at	5347	PLK1	polo-like kinase 1	NM_005030	0.500594	5.34657e-13	0.383374	0.601943	183
15244	203764_at	9787	DLGAP5	discs, large (Drosophila) homolog-associated protein 5	NM_001146015 /// NM_014750	0.499702	5.96493e-13	0.382358	0.601183	183
39846	228559_at	55839	CENPN	centromere protein N	NM_001100624 /// NM_001100625 /// NM_001270473 /// NM_001270474 /// NM_018455	0.499158	6.37488e-13	0.38174	0.600721	183
16526	205046_at	1062	CENPE	centromere protein E, 312kDa	NM_001813	0.497646	7.66573e-13	0.38002	0.599434	183
19541	208079_s_at	6790	AURKA	aurora kinase A	NM_003600 /// NM_198433 /// NM_198434 /// NM_198435 /// NM_198436 /// NM_198437	0.497563	7.74333e-13	0.379926	0.599363	183
13819	202338_at	7083	TK1	thymidine kinase 1, soluble	NM_003258	0.497191	8.10228e-13	0.379502	0.599045	183
31328	220011_at	79000	AUNIP	aurora kinase A and ninein interacting protein	NM_024037	0.49687	8.42394e-13	0.379137	0.598772	183
36045	224753_at	113130	CDCA5	cell division cycle associated 5	NM_080668	0.496834	8.46104e-13	0.379096	0.598742	183
21330	209891_at	57405	SPC25	SPC25, NDC80 kinetochore complex component	NM_020675	0.496564	8.74223e-13	0.37879	0.598512	183
16038	204558_at	8438	RAD54L	RAD54-like (S. cerevisiae)	NM_001142548 /// NM_003579	0.495099	1.04367e-12	0.377125	0.597264	183
37407	226118_at	79172	CENPO	centromere protein O	NM_001199803 /// NM_024322	0.494933	1.06482e-12	0.376936	0.597122	183
23361	212022_s_at	4288	MKI67	antigen identified by monoclonal antibody Ki-67	NM_001145966 /// NM_002417	0.494343	1.14326e-12	0.376265	0.596619	183
19220	207746_at	10721	POLQ	polymerase (DNA directed), theta	NM_199420	0.493738	1.22949e-12	0.375578	0.596104	183
27268	215942_s_at	51512	GTSE1	G-2 and S-phase expressed 1	NM_016426	0.492217	1.47529e-12	0.373851	0.594807	183
14626	203145_at	10615	SPAG5	sperm associated antigen 5	NM_006461	0.490598	1.78932e-12	0.372014	0.593426	183
15034	203554_x_at	9232	PTTG1	pituitary tumor-transforming 1	NM_004219	0.489844	1.9569e-12	0.371158	0.592783	183
16916	205436_s_at	3014	H2AFX	H2A histone family, member X	NM_002105	0.488852	2.20099e-12	0.370032	0.591935	183
30072	218755_at	10112	KIF20A	kinesin family member 20A	NM_005733	0.486156	3.02305e-12	0.366976	0.589633	183
26039	214710_s_at	891	CCNB1	cyclin B1	NM_031966	0.484418	3.70377e-12	0.365007	0.588148	183
24857	213523_at	898	CCNE1	cyclin E1	NM_001238 /// NM_057182	0.482466	4.64669e-12	0.362797	0.586479	183
16305	204825_at	9833	MELK	maternal embryonic leucine zipper kinase	NM_001256685 /// NM_001256687 /// NM_001256688 /// NM_001256689 /// NM_001256690 /// NM	0.481929	4.94426e-12	0.36219	0.586021	183
36007	224715_at	89891	WDR34	WD repeat domain 34	NM_052844	0.481079	5.45427e-12	0.361228	0.585293	183
19300	207828_s_at	1063	CENPF	centromere protein F, 350/400kDa	NM_016343	0.479697	6.39364e-12	0.359665	0.584111	183
17843	206364_at	9928	KIF14	kinesin family member 14	NM_014875	0.47907	6.87022e-12	0.358956	0.583575	183
16175	204695_at	993	CDC25A	cell division cycle 25A	NM_001789 /// NM_201567	0.478736	7.13784e-12	0.358579	0.583289	183
22234	210821_x_at	1058	CENPA	centromere protein A	NM_001042426 /// NM_001809	0.477354	8.35797e-12	0.357016	0.582106	183
37644	226355_at	25886	POC1A	POC1 centriolar protein homolog A (Chlamydomonas)	NM_001161580 /// NM_001161581 /// NM_015426	0.476335	9.38486e-12	0.355865	0.581233	183
34093	222781_s_at	55071	C9orf40	chromosome 9 open reading frame 40	NM_017998	0.475515	1.02993e-11	0.354938	0.58053	183
30058	218741_at	79019	CENPM	centromere protein M	NM_001002876 /// NM_001110215 /// NM_024053	0.474518	1.1528e-11	0.353813	0.579676	183
29357	218039_at	51203	NUSAP1	nucleolar and spindle associated protein 1	NM_001129897 /// NM_001243142 /// NM_001243143 /// NM_001243144 /// NM_016359 /// NM_01	0.473732	1.25955e-11	0.352926	0.579003	183
3280	1553984_s_at	1841	DTYMK	deoxythymidylate kinase (thymidylate kinase)	NM_001165031 /// NM_012145 /// NR_033255	0.473579	1.2814e-11	0.352753	0.578872	183
16302	204822_at	7272	TTK	TTK protein kinase	NM_001166691 /// NM_003318	0.471557	1.60769e-11	0.350471	0.577138	183
40016	228729_at	891	CCNB1	cyclin B1	NM_031966	0.471247	1.66421e-11	0.350122	0.576872	183
15506	204026_s_at	11130	ZWINT	ZW10 interacting kinetochore protein	NM_001005413 /// NM_001005414 /// NM_007057 /// NM_032997	0.470286	1.85251e-11	0.349038	0.576048	183
40384	229097_at	81624	DIAPH3	diaphanous homolog 3 (Drosophila)	NM_001042517 /// NM_001258366 /// NM_001258367 /// NM_001258368 /// NM_001258369 /// NM	0.470225	1.86505e-11	0.34897	0.575996	183
20910	209464_at	9212	AURKB	aurora kinase B	NM_001256834 /// NM_004217	0.469647	1.98906e-11	0.348317	0.575499	183
15513	204033_at	9319	TRIP13	thyroid hormone receptor interactor 13	NM_001166260 /// NM_004237	0.468944	2.1504e-11	0.347525	0.574896	183
34691	223381_at	83540	NUF2	NUF2, NDC80 kinetochore complex component, homolog (S. cerevisiae)	NM_031423 /// NM_145697	0.468602	2.23338e-11	0.347139	0.574603	183
16083	204603_at	9156	EXO1	exonuclease 1	NM_003686 /// NM_006027 /// NM_130398	0.468437	2.27444e-11	0.346954	0.574461	183
16647	205167_s_at	995	CDC25C	cell division cycle 25C	NM_001790 /// NM_022809	0.468044	2.37564e-11	0.34651	0.574123	183
19084	207610_s_at	30817	EMR2	egf-like module containing, mucin-like, hormone receptor-like 2	NM_001271052 /// NM_013447 /// NM_152916 /// NM_152917 /// NM_152918 /// NM_152919 ///	-0.46712	2.63068e-11	-0.57333	-0.345469	183
12773	201292_at	7153	TOP2A	topoisomerase (DNA) II alpha 170kDa	NM_001067	0.46464	3.45345e-11	0.342677	0.5712	183
25758	214426_x_at	10036	CHAF1A	chromatin assembly factor 1, subunit A (p150)	NM_005483	0.464185	3.62959e-11	0.342165	0.570809	183
21214	209773_s_at	6241	RRM2	ribonucleotide reductase M2	NM_001034 /// NM_001165931	0.463995	3.70532e-11	0.341952	0.570646	183
31235	219918_s_at	259266	ASPM	asp (abnormal spindle) homolog, microcephaly associated (Drosophila)	NM_001206846 /// NM_018136	0.462696	4.26803e-11	0.34049	0.56953	183
13195	201714_at	7283	TUBG1	tubulin, gamma 1	NM_001070	0.462677	4.27695e-11	0.340469	0.569513	183
15235	203755_at	701	BUB1B	BUB1 mitotic checkpoint serine/threonine kinase B	NM_001211	0.46231	4.45099e-11	0.340055	0.569197	183
14898	203418_at	890	CCNA2	cyclin A2	NM_001237	0.462196	4.50636e-11	0.339927	0.569099	183
20619	209172_s_at	1063	CENPF	centromere protein F, 350/400kDa	NM_016343	0.460635	5.33515e-11	0.338172	0.567757	183
29937	218619_s_at	6839	SUV39H1	suppressor of variegation 3-9 homolog 1 (Drosophila)	NM_003173	0.459901	5.77406e-11	0.337348	0.567126	183
20924	209478_at	201254	STRA13	stimulated by retinoic acid 13	NM_001271006 /// NM_001271007 /// NM_144998	0.45984	5.81225e-11	0.337279	0.567073	183
22878	211519_s_at	11004	KIF2C	kinesin family member 2C	NM_006845	0.458785	6.5102e-11	0.336093	0.566165	183
15747	204267_x_at	9088	PKMYT1	protein kinase, membrane associated tyrosine/threonine 1	NM_001258450 /// NM_001258451 /// NM_004203 /// NM_182687	0.457255	7.66819e-11	0.334374	0.564848	183
33390	222077_s_at	29127	RACGAP1	Rac GTPase activating protein 1	NM_001126103 /// NM_001126104 /// NM_013277	0.456301	8.48849e-11	0.333303	0.564027	183
18644	207165_at	3161	HMMR	hyaluronan-mediated motility receptor (RHAMM)	NM_001142556 /// NM_001142557 /// NM_012484 /// NM_012485	0.454264	1.05352e-10	0.331017	0.562272	183
31102	219785_s_at	100506581	C16orf95	chromosome 16 open reading frame 95	NM_001195124 /// NM_001195125 /// NM_001256917	0.453536	1.13761e-10	0.330201	0.561645	183
46399	235117_at	494143	CHAC2	ChaC, cation transport regulator homolog 2 (E. coli)	NM_001008708	0.452942	1.21112e-10	0.329534	0.561133	183
2571	1553015_a_at	9401	RECQL4	RecQ protein-like 4	NM_004260	0.451895	1.35194e-10	0.32836	0.56023	183
41308	230021_at	90381	TICRR	TOPBP1-interacting checkpoint and replication regulator	NM_152259	0.451805	1.36475e-10	0.32826	0.560153	183
21084	209642_at	699	BUB1	BUB1 mitotic checkpoint serine/threonine kinase	NM_004336	0.451758	1.37159e-10	0.328206	0.560112	183
14694	203213_at	983	CDK1	cyclin-dependent kinase 1	NM_001130829 /// NM_001170406 /// NM_001170407 /// NM_001786 /// NM_033379	0.450865	1.50595e-10	0.327206	0.559342	183
13371	201890_at	6241	RRM2	ribonucleotide reductase M2	NM_001034 /// NM_001165931	0.450755	1.52328e-10	0.327083	0.559248	183
16819	205339_at	6491	STIL	SCL/TAL1 interrupting locus	NM_001048166 /// NM_003035	0.449063	1.81713e-10	0.325186	0.557787	183
55710	244427_at	9493	KIF23	kinesin family member 23	NM_004856 /// NM_138555	0.448359	1.95482e-10	0.324398	0.55718	183
40155	228868_x_at	81620	CDT1	chromatin licensing and DNA replication factor 1	NM_030928	0.448132	2.00143e-10	0.324144	0.556984	183
24561	213226_at	890	CCNA2	cyclin A2	NM_001237	0.447906	2.04879e-10	0.323891	0.556789	183
30623	219306_at	56992	KIF15	kinesin family member 15	NM_020242	0.447277	2.18643e-10	0.323187	0.556247	183
22089	210672_s_at	8131	NPRL3	nitrogen permease regulator-like 3 (S. cerevisiae)	NM_001039476 /// NM_001077350 /// NM_001243247 /// NM_001243248 /// NM_001243249 /// NM	0.447189	2.20649e-10	0.323088	0.55617	183
15797	204317_at	55687	TRMU	tRNA 5-methylaminomethyl-2-thiouridylate methyltransferase	NM_001008568 /// NM_001008569 /// NM_001008570 /// NM_001008571 /// NM_018006	0.446892	2.27532e-10	0.322755	0.555913	183
13664	202183_s_at	3835	KIF22	kinesin family member 22	NM_001256269 /// NM_001256270 /// NM_007317	0.445084	2.74029e-10	0.320733	0.554353	183
39539	228252_at	80119	PIF1	PIF1 5'-to-3' DNA helicase	NM_025049	0.444669	2.85963e-10	0.320268	0.553994	183
29433	218115_at	55723	ASF1B	anti-silencing function 1B histone chaperone	NM_018154	0.443934	3.08289e-10	0.319446	0.553359	183
21150	209709_s_at	3161	HMMR	hyaluronan-mediated motility receptor (RHAMM)	NM_001142556 /// NM_001142557 /// NM_012484 /// NM_012485	0.443908	3.09101e-10	0.319417	0.553337	183
16366	204886_at	10733	PLK4	polo-like kinase 4	NM_001190799 /// NM_001190801 /// NM_014264	0.44375	3.14149e-10	0.31924	0.5532	183
38224	226936_at	387103	CENPW	centromere protein W	NM_001012507	0.443144	3.34171e-10	0.318563	0.552676	183
37124	225834_at	554282 /// 653820 /// 728833 /// 729533 /// 101060656	FAM72A /// FAM72B /// FAM72C /// FAM72D /// LOC101060656	family with sequence similarity 72, member A /// family with sequence similarity 72, me	NM_001100910 /// NM_001123168 /// NM_207418 /// XM_003846498 /// XM_003846499 /// XM_00	0.442957	3.40605e-10	0.318354	0.552515	183
14750	203270_at	1841	DTYMK	deoxythymidylate kinase (thymidylate kinase)	NM_001165031 /// NM_012145 /// NR_033255	0.441919	3.78551e-10	0.317193	0.551617	183
33299	221986_s_at	54800	KLHL24	kelch-like family member 24	NM_017644	-0.440545	4.35096e-10	-0.550429	-0.315658	183
33920	222608_s_at	54443	ANLN	anillin, actin binding protein	NM_018685	0.440395	4.41729e-10	0.315491	0.550299	183
41808	230521_at	84904	ARHGEF39	Rho guanine nucleotide exchange factor (GEF) 39	NM_032818	0.439847	4.66859e-10	0.314878	0.549825	183
24678	213344_s_at	3014	H2AFX	H2A histone family, member X	NM_002105	0.439748	4.71555e-10	0.314767	0.54974	183
30827	219510_at	10721	POLQ	polymerase (DNA directed), theta	NM_199420	0.439584	4.79421e-10	0.314584	0.549598	183
24139	212801_at	11113 /// 100302274	CIT /// MIR1178	citron (rho-interacting, serine/threonine kinase 21) /// microRNA 1178	NM_001206999 /// NM_007174 /// NR_031589	0.438929	5.12066e-10	0.313853	0.549031	183
54491	243209_at	9132	KCNQ4	potassium voltage-gated channel, KQT-like subfamily, member 4	NM_004700 /// NM_172163 /// XM_003960106	0.438923	5.12384e-10	0.313847	0.549026	183
6108	1558152_at	100131262	LOC100131262	uncharacterized LOC100131262	XR_132952 /// XR_171880	0.437839	5.71325e-10	0.312636	0.548087	183
29980	218663_at	64151	NCAPG	non-SMC condensin I complex, subunit G	NM_022346 /// NR_073124	0.437262	6.05283e-10	0.311992	0.547588	183
39246	227959_at	---	---	---	---	0.436089	6.80499e-10	0.310683	0.546572	183
34539	223229_at	29089	UBE2T	ubiquitin-conjugating enzyme E2T (putative)	NM_014176	0.432895	9.33933e-10	0.307122	0.543806	183
39610	228323_at	57082	CASC5	cancer susceptibility candidate 5	NM_144508 /// NM_170589	0.43219	1.00111e-09	0.306336	0.543194	183
54221	242939_at	7027	TFDP1	transcription factor Dp-1	NM_007111 /// NR_026580	0.430249	1.21095e-09	0.304174	0.541512	183
15888	204408_at	27301	APEX2	APEX nuclease (apurinic/apyrimidinic endonuclease) 2	NM_001271748 /// NM_014481	0.430211	1.21557e-09	0.304131	0.541478	183
15924	204444_at	3832	KIF11	kinesin family member 11	NM_004523	0.429281	1.33106e-09	0.303096	0.540672	183
38453	227165_at	221150	SKA3	spindle and kinetochore associated complex subunit 3	NM_001166017 /// NM_145061	0.429147	1.34851e-09	0.302947	0.540556	183
15642	204162_at	10403	NDC80	NDC80 kinetochore complex component	NM_006101	0.42911	1.35335e-09	0.302906	0.540524	183
17581	206102_at	9837	GINS1	GINS complex subunit 1 (Psf1 homolog)	NM_021067	0.426092	1.81324e-09	0.299547	0.537904	183
38364	227076_at	29781	NCAPH2	non-SMC condensin II complex, subunit H2	NM_001185011 /// NM_014551 /// NM_152299	0.424699	2.07348e-09	0.297998	0.536694	183
16247	204767_s_at	2237	FEN1	flap structure-specific endonuclease 1	NM_004111	0.424657	2.08168e-09	0.297952	0.536658	183
3579	1554408_a_at	7083	TK1	thymidine kinase 1, soluble	NM_003258	0.423547	2.31545e-09	0.296718	0.535693	183
13245	201764_at	79022	TMEM106C	transmembrane protein 106C	NM_001143841 /// NM_001143842 /// NM_001143843 /// NM_001143844 /// NM_001143845 /// NM	0.423531	2.31893e-09	0.2967	0.53568	183
36979	225689_at	84892	GTDC2	glycosyltransferase-like domain containing 2	NM_032806	0.422736	2.50194e-09	0.295817	0.534989	183
24932	213599_at	11339	OIP5	Opa interacting protein 5	NM_007280	0.422345	2.59688e-09	0.295383	0.534649	183
3816	1554726_at	79027	ZNF655	zinc finger protein 655	NM_001009956 /// NM_001009957 /// NM_001009958 /// NM_001009960 /// NM_001083956 /// NM	-0.421931	2.70144e-09	-0.534289	-0.294922	183
36238	224947_at	79102	RNF26	ring finger protein 26	NM_032015	0.421859	2.71987e-09	0.294843	0.534227	183
36351	225061_at	55466	DNAJA4	DnaJ (Hsp40) homolog, subfamily A, member 4	NM_001130182 /// NM_001130183 /// NM_018602	0.421543	2.80289e-09	0.294491	0.533952	183
29726	218408_at	26519	TIMM10	translocase of inner mitochondrial membrane 10 homolog (yeast)	NM_012456	0.421299	2.86867e-09	0.29422	0.533739	183
20500	209053_s_at	7468	WHSC1	Wolf-Hirschhorn syndrome candidate 1	NM_001042424 /// NM_007331 /// NM_014919 /// NM_133330 /// NM_133331 /// NM_133332 ///	0.421108	2.92096e-09	0.294009	0.533574	183
31307	219990_at	79733	E2F8	E2F transcription factor 8	NM_001256371 /// NM_001256372 /// NM_024680	0.419651	3.35298e-09	0.292391	0.532307	183
3527	1554334_a_at	55466	DNAJA4	DnaJ (Hsp40) homolog, subfamily A, member 4	NM_001130182 /// NM_001130183 /// NM_018602	0.419384	3.43877e-09	0.292094	0.532074	183
36972	225682_s_at	171568	POLR3H	polymerase (RNA) III (DNA directed) polypeptide H (22.9kD)	NM_001018050 /// NM_001018051 /// NM_001018052 /// NM_138338	0.418636	3.6898e-09	0.291265	0.531424	183
34274	222962_s_at	55388	MCM10	minichromosome maintenance complex component 10	NM_018518 /// NM_182751	0.418374	3.78202e-09	0.290973	0.531195	183
3279	1553983_at	1841	DTYMK	deoxythymidylate kinase (thymidylate kinase)	NM_001165031 /// NM_012145 /// NR_033255	0.41773	4.01792e-09	0.290259	0.530635	183
38268	226980_at	55789	DEPDC1B	DEP domain containing 1B	NM_001145208 /// NM_018369	0.417275	4.1931e-09	0.289754	0.530239	183
16565	205085_at	4998	ORC1	origin recognition complex, subunit 1	NM_001190818 /// NM_001190819 /// NM_004153	0.416342	4.57551e-09	0.28872	0.529427	183
50200	238918_at	---	---	---	---	-0.415607	4.90035e-09	-0.528787	-0.287905	183
30465	219148_at	55872	PBK	PDZ binding kinase	NM_018492	0.415532	4.9347e-09	0.287822	0.528722	183
39648	228361_at	1870	E2F2	E2F transcription factor 2	NM_004091	0.415431	4.98134e-09	0.28771	0.528634	183
53357	242075_at	---	---	---	---	-0.41523	5.07559e-09	-0.528458	-0.287487	183
38579	227291_s_at	388962	BOLA3	bolA homolog 3 (E. coli)	NM_001035505 /// NM_212552	0.415139	5.11853e-09	0.287386	0.52838	183
33245	221932_s_at	51218	GLRX5	glutaredoxin 5	NM_016417	0.414547	5.4083e-09	0.28673	0.527864	183
19038	207564_x_at	8473	OGT	O-linked N-acetylglucosamine (GlcNAc) transferase	NM_003605 /// NM_181672 /// NM_181673	-0.412705	6.41432e-09	-0.526259	-0.284689	183
31237	219920_s_at	29925 /// 386724	AMIGO3 /// GMPPB	adhesion molecule with Ig-like domain 3 /// GDP-mannose pyrophosphorylase B	NM_013334 /// NM_021971 /// NM_198722	0.411387	7.24177e-09	0.28323	0.52511	183
43565	232278_s_at	55635	DEPDC1	DEP domain containing 1	NM_001114120 /// NM_017779	0.411255	7.33031e-09	0.283084	0.524995	183
13090	201609_x_at	23463	ICMT	isoprenylcysteine carboxyl methyltransferase	NM_012405 /// NM_170705	0.410243	8.04334e-09	0.281963	0.524113	183
41459	230172_at	122509	IFI27L1	interferon, alpha-inducible protein 27-like 1	NM_145249 /// NM_206949	0.410069	8.17287e-09	0.28177	0.523961	183
13378	201897_s_at	1163	CKS1B	CDC28 protein kinase regulatory subunit 1B	NM_001826 /// NR_024163	0.40896	9.04425e-09	0.280543	0.522993	183
37777	226488_at	91433	RCCD1	RCC1 domain containing 1	NM_001017919 /// NM_033544	0.408766	9.20513e-09	0.280329	0.522825	183
16504	205024_s_at	5888	RAD51	RAD51 homolog (S. cerevisiae)	NM_001164269 /// NM_001164270 /// NM_002875 /// NM_133487	0.407285	1.05319e-08	0.278691	0.521532	183
32837	221521_s_at	51659	GINS2	GINS complex subunit 2 (Psf2 homolog)	NM_016095	0.407007	1.0801e-08	0.278384	0.521289	183
24127	212789_at	23310	NCAPD3	non-SMC condensin II complex, subunit D3	NM_015261	0.406996	1.08114e-08	0.278372	0.52128	183
46273	234991_at	79364	ZXDC	ZXD family zinc finger C	NM_001040653 /// NM_025112	-0.406379	1.14327e-08	-0.520741	-0.277689	183
14513	203031_s_at	7390	UROS	uroporphyrinogen III synthase	NM_000375	0.406321	1.14925e-08	0.277625	0.520691	183
39215	227928_at	55010	PARPBP	PARP1 binding protein	NM_017915	0.40612	1.17032e-08	0.277403	0.520515	183
23546	212207_at	23389	MED13L	mediator complex subunit 13-like	NM_015335	-0.406112	1.17115e-08	-0.520508	-0.277395	183
56333	37986_at	2057	EPOR	erythropoietin receptor	NM_000121 /// NR_033663	0.405745	1.21064e-08	0.276989	0.520188	183
29668	218350_s_at	51053	GMNN	geminin, DNA replication inhibitor	NM_001251989 /// NM_001251990 /// NM_001251991 /// NM_015895	0.405209	1.2706e-08	0.276396	0.519719	183
39560	228273_at	55771	PRR11	proline rich 11	NM_018304	0.405168	1.27527e-08	0.276351	0.519684	183
19962	208511_at	26255	PTTG3P	pituitary tumor-transforming 3, pseudogene	NR_002734	0.404982	1.2968e-08	0.276146	0.519522	183
21121	209680_s_at	3833	KIFC1	kinesin family member C1	NM_002263	0.404775	1.32126e-08	0.275916	0.51934	183
55962	244679_at	---	---	---	---	-0.404346	1.37315e-08	-0.518966	-0.275443	183
13632	202151_s_at	10422	UBAC1	UBA domain containing 1	NM_016172	0.404263	1.38338e-08	0.275351	0.518894	183
35009	223700_at	84057	MND1	meiotic nuclear divisions 1 homolog (S. cerevisiae)	NM_001253861 /// NM_032117 /// NR_045605	0.402418	1.63194e-08	0.273313	0.517281	183
25059	213726_x_at	10383	TUBB4B	tubulin, beta 4B class IVb	NM_006088	0.401484	1.77348e-08	0.272282	0.516465	183
2335	1552682_a_at	57082	CASC5	cancer susceptibility candidate 5	NM_144508 /// NM_170589	0.400399	1.95296e-08	0.271084	0.515516	183
15567	204087_s_at	8884	SLC5A6	solute carrier family 5 (sodium-dependent vitamin transporter), member 6	NM_021095 /// NR_028323	0.399035	2.20342e-08	0.26958	0.514323	183
56481	49077_at	51400	PPME1	protein phosphatase methylesterase 1	NM_001271593 /// NM_016147	0.398842	2.24121e-08	0.269367	0.514154	183
18111	206632_s_at	9582	APOBEC3B	apolipoprotein B mRNA editing enzyme, catalytic polypeptide-like 3B	NM_001270411 /// NM_004900	0.398651	2.27925e-08	0.269157	0.513987	183
31101	219784_at	100506581	C16orf95	chromosome 16 open reading frame 95	NM_001195124 /// NM_001195125 /// NM_001256917	0.398207	2.37007e-08	0.268667	0.513599	183
30637	219320_at	80179	MYO19	myosin XIX	NM_001033579 /// NM_001033580 /// NM_001163735 /// NM_025109	0.397812	2.45396e-08	0.268231	0.513253	183
31377	220060_s_at	55010	PARPBP	PARP1 binding protein	NM_017915	0.397766	2.46396e-08	0.26818	0.513213	183
38904	227617_at	199953	TMEM201	transmembrane protein 201	NM_001010866 /// NM_001130924	0.397663	2.48639e-08	0.268067	0.513123	183
10779	1568596_a_at	10024	TROAP	trophinin associated protein	NM_001100620 /// NM_001278324 /// NM_005480	0.397033	2.62774e-08	0.267372	0.512571	183
47150	235868_at	10724	MGEA5	meningioma expressed antigen 5 (hyaluronidase)	NM_001142434 /// NM_012215	-0.396547	2.74182e-08	-0.512147	-0.266837	183
40276	228989_at	494514	C18orf56	chromosome 18 open reading frame 56	NM_001012716	0.396469	2.76084e-08	0.26675	0.512077	183
39156	227869_at	90736 /// 101060846	FAM104B /// LOC101060846	family with sequence similarity 104, member B /// protein FAM104B-like	NM_001166699 /// NM_001166700 /// NM_001166701 /// NM_001166702 /// NM_001166703 /// NM	0.396385	2.78099e-08	0.266659	0.512005	183
20424	208977_x_at	10383	TUBB4B	tubulin, beta 4B class IVb	NM_006088	0.396082	2.85565e-08	0.266325	0.51174	183
15606	204126_s_at	8318	CDC45	cell division cycle 45	NM_001178010 /// NM_001178011 /// NM_003504	0.39576	2.93725e-08	0.26597	0.511457	183
3142	1553789_a_at	54058	C21orf58	chromosome 21 open reading frame 58	NM_058180 /// NM_199071	0.394967	3.14739e-08	0.265097	0.510763	183
26381	215054_at	2057	EPOR	erythropoietin receptor	NM_000121 /// NR_033663	0.394831	3.18509e-08	0.264946	0.510643	183
20501	209054_s_at	7468	WHSC1	Wolf-Hirschhorn syndrome candidate 1	NM_001042424 /// NM_007331 /// NM_014919 /// NM_133330 /// NM_133331 /// NM_133332 ///	0.394446	3.29332e-08	0.264523	0.510307	183
46031	234749_s_at	25886	POC1A	POC1 centriolar protein homolog A (Chlamydomonas)	NM_001161580 /// NM_001161581 /// NM_015426	0.393363	3.61797e-08	0.26333	0.509358	183
34584	223274_at	6941	TCF19	transcription factor 19	NM_001077511 /// NM_007109	0.392276	3.97444e-08	0.262133	0.508405	183
13173	201692_at	10280	SIGMAR1	sigma non-opioid intracellular receptor 1	NM_005866 /// NM_147157 /// NM_147158 /// NM_147159 /// NM_147160	0.392128	4.02555e-08	0.26197	0.508276	183
44013	232726_at	---	---	---	---	-0.391811	4.13723e-08	-0.507998	-0.261621	183
24854	213520_at	9401	RECQL4	RecQ protein-like 4	NM_004260	0.391805	4.13939e-08	0.261614	0.507992	183
21955	210534_s_at	27077	B9D1	B9 protein domain 1	NM_001243473 /// NM_001243475 /// NM_015681	0.391754	4.15737e-08	0.261559	0.507948	183
47754	236472_at	---	---	---	---	-0.391426	4.27661e-08	-0.50766	-0.261197	183
43167	231880_at	57464	STRIP2	striatin interacting protein 2	NM_001134336 /// NM_020704	0.390769	4.52513e-08	0.260475	0.507084	183
43133	231846_at	80020	FOXRED2	FAD-dependent oxidoreductase domain containing 2	NM_001102371 /// NM_024955	0.390384	4.6771e-08	0.260051	0.506747	183
51504	240222_at	---	---	---	---	-0.390181	4.75933e-08	-0.506569	-0.259827	183
2332	1552677_a_at	23181	DIP2A	DIP2 disco-interacting protein 2 homolog A (Drosophila)	NM_001146114 /// NM_001146115 /// NM_001146116 /// NM_015151 /// NM_206889 /// NM_20689	-0.389869	4.88807e-08	-0.506295	-0.259485	183
13635	202154_x_at	10381	TUBB3	tubulin, beta 3 class III	NM_001197181 /// NM_006086	0.389215	5.16923e-08	0.258766	0.505722	183
30181	218864_at	7145	TNS1	tensin 1	NM_022648	0.388933	5.29513e-08	0.258456	0.505475	183
2047	1552257_a_at	23170	TTLL12	tubulin tyrosine ligase-like family, member 12	NM_015140	0.388713	5.39551e-08	0.258214	0.505282	183
43225	231938_at	151648	SGOL1	shugoshin-like 1 (S. pombe)	NM_001012409 /// NM_001012410 /// NM_001012411 /// NM_001012412 /// NM_001012413 /// NM	0.388551	5.4707e-08	0.258035	0.505139	183
30520	219203_at	51016	EMC9	ER membrane protein complex subunit 9	NM_016049	0.387561	5.95164e-08	0.256947	0.50427	183
31968	220651_s_at	55388	MCM10	minichromosome maintenance complex component 10	NM_018518 /// NM_182751	0.38734	6.06434e-08	0.256704	0.504077	183
37447	226158_at	54800	KLHL24	kelch-like family member 24	NM_017644	-0.387256	6.10794e-08	-0.504003	-0.256612	183
14207	202726_at	3978	LIG1	ligase I, DNA, ATP-dependent	NM_000234	0.386545	6.48701e-08	0.255831	0.503379	183
26595	215268_at	643314	KIAA0754	KIAA0754	NM_015038	-0.386506	6.50885e-08	-0.503344	-0.255787	183
54313	243031_at	---	---	---	---	-0.385918	6.84082e-08	-0.502828	-0.255141	183
16542	205062_x_at	5926	ARID4A	AT rich interactive domain 4A (RBP1-like)	NM_002892 /// NM_023000 /// NM_023001	-0.385651	6.99686e-08	-0.502594	-0.254848	183
38847	227560_at	118980	SFXN2	sideroflexin 2	NM_178858	0.385394	7.15024e-08	0.254566	0.502368	183
39264	227977_at	284273	ZADH2	zinc binding alcohol dehydrogenase domain containing 2	NM_175907	-0.385372	7.16318e-08	-0.502349	-0.254542	183
16189	204709_s_at	9493	KIF23	kinesin family member 23	NM_004856 /// NM_138555	0.384993	7.39566e-08	0.254126	0.502016	183
39730	228443_s_at	387893	SETD8	SET domain containing (lysine methyltransferase) 8	NM_020382	0.384002	8.03864e-08	0.253038	0.501146	183
16715	205235_s_at	9585	KIF20B	kinesin family member 20B	NM_016195	0.383977	8.05548e-08	0.25301	0.501124	183
16367	204887_s_at	10733	PLK4	polo-like kinase 4	NM_001190799 /// NM_001190801 /// NM_014264	0.383908	8.10252e-08	0.252934	0.501063	183
30422	219105_x_at	23594	ORC6	origin recognition complex, subunit 6	NM_014321 /// NR_037620	0.383895	8.11108e-08	0.25292	0.501052	183
34879	223570_at	55388	MCM10	minichromosome maintenance complex component 10	NM_018518 /// NM_182751	0.383863	8.13304e-08	0.252885	0.501024	183
27808	216484_x_at	---	---	---	---	0.38386	8.13469e-08	0.252882	0.501022	183
6531	1558937_s_at	---	---	---	---	-0.383542	8.35471e-08	-0.500742	-0.252533	183
30810	219493_at	79801	SHCBP1	SHC SH2-domain binding protein 1	NM_024745	0.383396	8.45801e-08	0.252372	0.500613	183
35068	223759_s_at	83903	GSG2	germ cell associated 2 (haspin)	NM_031965	0.383004	8.73988e-08	0.251942	0.500269	183
40897	229610_at	150468	CKAP2L	cytoskeleton associated protein 2-like	NM_152515	0.382986	8.75318e-08	0.251922	0.500253	183
49085	237803_x_at	---	---	---	---	-0.382832	8.86684e-08	-0.500118	-0.251753	183
13125	201644_at	7264	TSTA3	tissue specific transplantation antigen P35B	NM_003313	0.38243	9.16964e-08	0.251312	0.499765	183
29717	218399_s_at	55038	CDCA4	cell division cycle associated 4	NM_017955 /// NM_145701	0.382196	9.35021e-08	0.251056	0.49956	183
21980	210559_s_at	983	CDK1	cyclin-dependent kinase 1	NM_001130829 /// NM_001170406 /// NM_001170407 /// NM_001786 /// NM_033379	0.381989	9.51309e-08	0.250829	0.499378	183
7108	1559946_s_at	10856	RUVBL2	RuvB-like 2 (E. coli)	NM_006666	0.381971	9.52757e-08	0.250809	0.499362	183
25572	214240_at	51083	GAL	galanin/GMAP prepropeptide	NM_015973	0.381725	9.72487e-08	0.250539	0.499146	183
48122	236840_at	115749	C12orf56	chromosome 12 open reading frame 56	NM_001099676 /// NM_001170633	0.381239	1.0127e-07	0.250005	0.498718	183
35742	224448_s_at	84300	MNF1	mitochondrial nucleoid factor 1	NM_032340	0.38095	1.03733e-07	0.249688	0.498464	183
11272	1569472_s_at	7267 /// 286495	TTC3 /// TTC3P1	tetratricopeptide repeat domain 3 /// tetratricopeptide repeat domain 3 pseudogene 1	NM_001001894 /// NM_003316 /// NR_030737	-0.380576	1.07005e-07	-0.498135	-0.249278	183
29811	218493_at	79622	SNRNP25	small nuclear ribonucleoprotein 25kDa (U11/U12)	NM_024571	0.38039	1.08663e-07	0.249075	0.497972	183
46449	235167_at	100190986 /// 101060564	LOC100190986 /// LOC101060564	uncharacterized LOC100190986 /// nuclear pore complex-interacting protein-like 3-like	NR_024456 /// XR_172130	-0.380359	1.08944e-07	-0.497945	-0.249041	183
19160	207686_s_at	841	CASP8	caspase 8, apoptosis-related cysteine peptidase	NM_001080124 /// NM_001080125 /// NM_001228 /// NM_033355 /// NM_033356 /// NM_033357 /	-0.380076	1.11533e-07	-0.497696	-0.24873	183
30317	219000_s_at	79075	DSCC1	DNA replication and sister chromatid cohesion 1	NM_024094	0.379432	1.17637e-07	0.248024	0.49713	183
14528	203046_s_at	8914	TIMELESS	timeless circadian clock	NM_003920	0.379406	1.17897e-07	0.247995	0.497106	183
16525	205045_at	11216	AKAP10	A kinase (PRKA) anchor protein 10	NM_007202	-0.37938	1.18143e-07	-0.497084	-0.247968	183
46383	235101_at	23360	FNBP4	formin binding protein 4	NM_015308	-0.379291	1.19019e-07	-0.497005	-0.247869	183
25763	214431_at	8833	GMPS	guanine monphosphate synthetase	NM_003875	0.379172	1.20193e-07	0.247739	0.496901	183
13984	202503_s_at	9768	KIAA0101	KIAA0101	NM_001029989 /// NM_014736	0.379007	1.21847e-07	0.247558	0.496755	183
30388	219071_x_at	51236	FAM203A	family with sequence similarity 203, member A	NM_016458	0.378832	1.23621e-07	0.247366	0.496601	183
14504	203022_at	10535	RNASEH2A	ribonuclease H2, subunit A	NM_006397	0.378709	1.24878e-07	0.247232	0.496493	183
3449	1554229_at	153222	CREBRF	CREB3 regulatory factor	NM_001168393 /// NM_001168394 /// NM_153607	-0.378647	1.25524e-07	-0.496438	-0.247163	183
41809	230522_s_at	84904	ARHGEF39	Rho guanine nucleotide exchange factor (GEF) 39	NM_032818	0.377683	1.35888e-07	0.246107	0.495591	183
22157	210743_s_at	8556	CDC14A	cell division cycle 14A	NM_003672 /// NM_033312 /// NM_033313	-0.377377	1.39351e-07	-0.495321	-0.245772	183
30192	218875_s_at	26271	FBXO5	F-box protein 5	NM_001142522 /// NM_012177	0.377289	1.40357e-07	0.245676	0.495244	183
55177	243895_x_at	---	OTTHUMG00000182511 /// RP11-380M21.4	NULL /// NULL	---	-0.3771	1.42551e-07	-0.495078	-0.245468	183
46226	234944_s_at	113115	MTFR2	mitochondrial fission regulator 2	NM_001099286 /// NM_138419	0.377042	1.43233e-07	0.245405	0.495027	183
14673	203192_at	10058	ABCB6	ATP-binding cassette, sub-family B (MDR/TAP), member 6	NM_005689	0.376835	1.45688e-07	0.245178	0.494844	183
43300	232013_at	375748	ERCC6L2	excision repair cross-complementing rodent repair deficiency, complementation group 6-l	NM_001010895 /// NM_001034155 /// NM_020207	-0.376756	1.46629e-07	-0.494775	-0.245092	183
49638	238356_at	139818	DOCK11	dedicator of cytokinesis 11	NM_144658	-0.376416	1.50772e-07	-0.494476	-0.244719	183
24492	213156_at	---	---	---	---	-0.376164	1.53909e-07	-0.494254	-0.244443	183
34483	223172_s_at	51537	MTFP1	mitochondrial fission process 1	NM_001003704 /// NM_016498	0.375965	1.56443e-07	0.244225	0.494078	183
19064	207590_s_at	2491	CENPI	centromere protein I	NM_006733	0.375735	1.59406e-07	0.243973	0.493876	183
39910	228623_at	---	---	---	---	-0.375723	1.59565e-07	-0.493865	-0.24396	183
42022	230735_at	---	---	---	---	-0.375694	1.59945e-07	-0.49384	-0.243928	183
33431	222118_at	55839	CENPN	centromere protein N	NM_001100624 /// NM_001100625 /// NM_001270473 /// NM_001270474 /// NM_018455	0.375459	1.63042e-07	0.243671	0.493633	183
3185	1553849_at	137196	CCDC26	coiled-coil domain containing 26	NM_145050	0.375371	1.6421e-07	0.243575	0.493556	183
6166	1558290_a_at	5820 /// 100302185	MIR1204 /// PVT1	microRNA 1204 /// Pvt1 oncogene (non-protein coding)	NR_003367 /// NR_031609	0.374702	1.73408e-07	0.242842	0.492967	183
16255	204775_at	8208	CHAF1B	chromatin assembly factor 1, subunit B (p60)	NM_005441	0.374599	1.74871e-07	0.242729	0.492876	183
26300	214972_at	10724	MGEA5	meningioma expressed antigen 5 (hyaluronidase)	NM_001142434 /// NM_012215	-0.374556	1.75485e-07	-0.492838	-0.242682	183
16886	205406_s_at	53340	SPA17	sperm autoantigenic protein 17	NM_017425	0.373821	1.86284e-07	0.241878	0.492191	183
44009	232722_at	8635	RNASET2	ribonuclease T2	NM_003730	-0.373608	1.89537e-07	-0.492003	-0.241644	183
23579	212240_s_at	5295	PIK3R1	phosphoinositide-3-kinase, regulatory subunit 1 (alpha)	NM_001242466 /// NM_181504 /// NM_181523 /// NM_181524	-0.373032	1.98578e-07	-0.491496	-0.241015	183
33218	221905_at	1540	CYLD	cylindromatosis (turban tumor syndrome)	NM_001042355 /// NM_001042412 /// NM_015247	-0.372989	1.99273e-07	-0.491458	-0.240967	183
50652	239370_at	100505633	LOC100505633	uncharacterized LOC100505633	NR_038849	0.372528	2.06838e-07	0.240463	0.491052	183
15447	203967_at	990	CDC6	cell division cycle 6	NM_001254	0.372315	2.10429e-07	0.24023	0.490864	183
24941	213608_s_at	402055	SRRD	SRR1 domain containing	NM_001013694	0.372266	2.11261e-07	0.240177	0.490821	183
37245	225956_at	153222	CREBRF	CREB3 regulatory factor	NM_001168393 /// NM_001168394 /// NM_153607	-0.371914	2.17343e-07	-0.490511	-0.239792	183
39907	228620_at	---	---	---	---	-0.371836	2.18725e-07	-0.490442	-0.239706	183
14522	203040_s_at	3145	HMBS	hydroxymethylbilane synthase	NM_000190 /// NM_001024382 /// NM_001258208 /// NM_001258209	0.371425	2.26086e-07	0.239256	0.490079	183
23516	212177_at	25957	PNISR	PNN-interacting serine/arginine-rich protein	NM_015491 /// NM_032870	-0.371334	2.2775e-07	-0.489999	-0.239157	183
21401	209962_at	2057	EPOR	erythropoietin receptor	NM_000121 /// NR_033663	0.371313	2.28138e-07	0.239134	0.48998	183
30009	218692_at	55638	SYBU	syntabulin (syntaxin-interacting)	NM_001099743 /// NM_001099744 /// NM_001099745 /// NM_001099746 /// NM_001099747 /// NM	0.371199	2.30232e-07	0.23901	0.48988	183
28862	217544_at	---	OTTHUMG00000041115 /// RP11-488L18.4	NULL /// NULL	---	-0.371145	2.31242e-07	-0.489832	-0.23895	183
16870	205390_s_at	286	ANK1	ankyrin 1, erythrocytic	NM_000037 /// NM_001142445 /// NM_001142446 /// NM_020475 /// NM_020476 /// NM_020477 /	0.370925	2.35369e-07	0.238709	0.489638	183
12527	201046_s_at	5886	RAD23A	RAD23 homolog A (S. cerevisiae)	NM_001270362 /// NM_001270363 /// NM_005053 /// NR_072976	0.370823	2.37292e-07	0.238599	0.489549	183
43972	232685_at	---	---	---	---	-0.370545	2.42663e-07	-0.489303	-0.238294	183
4987	1556357_s_at	157697	ERICH1	glutamate-rich 1	NM_207332	-0.370437	2.44774e-07	-0.489208	-0.238176	183
18046	206567_s_at	51230	PHF20	PHD finger protein 20	NM_016436	-0.370364	2.46204e-07	-0.489144	-0.238096	183
38865	227578_at	100128191	TMPO-AS1	TMPO antisense RNA 1	NR_027157	0.369649	2.60716e-07	0.237315	0.488514	183
30789	219472_at	79172	CENPO	centromere protein O	NM_001199803 /// NM_024322	0.369596	2.61823e-07	0.237257	0.488467	183
46723	235441_at	---	---	---	---	0.36922	2.6982e-07	0.236846	0.488135	183
15456	203976_s_at	10036	CHAF1A	chromatin assembly factor 1, subunit A (p150)	NM_005483	0.368814	2.78712e-07	0.236402	0.487777	183
55160	243878_at	---	---	---	---	-0.368576	2.84052e-07	-0.487567	-0.236142	183
15626	204146_at	10635	RAD51AP1	RAD51 associated protein 1	NM_001130862 /// NM_006479	0.368412	2.87786e-07	0.235963	0.487423	183
13745	202264_s_at	10452	TOMM40	translocase of outer mitochondrial membrane 40 homolog (yeast)	NM_001128916 /// NM_001128917 /// NM_006114	0.368387	2.88351e-07	0.235936	0.487401	183
36797	225507_at	25957	PNISR	PNN-interacting serine/arginine-rich protein	NM_015491 /// NM_032870	-0.368298	2.90412e-07	-0.487322	-0.235838	183
28920	217602_at	5478 /// 101060363	LOC101060363 /// PPIA	peptidyl-prolyl cis-trans isomerase A-like /// peptidylprolyl isomerase A (cyclophilin	NM_021130 /// NM_203430 /// NM_203431 /// XM_003960117	-0.368197	2.92754e-07	-0.487233	-0.235728	183
29593	218275_at	1468	SLC25A10	solute carrier family 25 (mitochondrial carrier; dicarboxylate transporter), member 10	NM_001270888 /// NM_001270953 /// NM_012140	0.367905	2.99649e-07	0.235409	0.486975	183
51780	240498_at	---	---	---	---	-0.367902	2.99709e-07	-0.486973	-0.235406	183
27576	216251_s_at	23170	TTLL12	tubulin tyrosine ligase-like family, member 12	NM_015140	0.36753	3.08712e-07	0.234999	0.486644	183
37597	226308_at	93323	HAUS8	HAUS augmin-like complex, subunit 8	NM_001011699 /// NM_033417	0.367177	3.17469e-07	0.234614	0.486333	183
22006	210586_x_at	6007	RHD	Rh blood group, D antigen	NM_001127691 /// NM_016124 /// NM_016225	0.366972	3.22691e-07	0.23439	0.486152	183
12523	201042_at	7052	TGM2	transglutaminase 2 (C polypeptide, protein-glutamine-gamma-glutamyltransferase)	NM_004613 /// NM_198951	0.366295	3.40453e-07	0.233651	0.485555	183
20307	208859_s_at	546	ATRX	alpha thalassemia/mental retardation syndrome X-linked	NM_000489 /// NM_138270 /// NM_138271	-0.366239	3.41964e-07	-0.485505	-0.23359	183
10469	1566783_at	---	---	---	---	0.365994	3.48647e-07	0.233322	0.485289	183
44729	233445_at	---	---	---	---	0.365993	3.48693e-07	0.233321	0.485288	183
39111	227824_at	5579	PRKCB	protein kinase C, beta	NM_002738 /// NM_212535	-0.365876	3.51928e-07	-0.485185	-0.233193	183
29124	217806_s_at	26073	POLDIP2	polymerase (DNA-directed), delta interacting protein 2	NM_015584	0.36585	3.52639e-07	0.233165	0.485162	183
18714	207236_at	25850	ZNF345	zinc finger protein 345	NM_001242472 /// NM_001242474 /// NM_001242475 /// NM_001242476 /// NM_003419 /// NR_03	-0.365537	3.61483e-07	-0.484885	-0.232823	183
51609	240327_at	---	---	---	---	-0.365243	3.69943e-07	-0.484626	-0.232502	183
50290	239008_at	---	---	---	---	-0.365117	3.73633e-07	-0.484515	-0.232365	183
46863	235581_at	---	---	---	---	-0.364741	3.84858e-07	-0.484183	-0.231955	183
45992	234710_s_at	56965	PARP6	poly (ADP-ribose) polymerase family, member 6	NM_020213 /// NM_020214	-0.364592	3.89396e-07	-0.484051	-0.231792	183
50859	239577_at	---	---	---	---	-0.364563	3.90298e-07	-0.484026	-0.23176	183
31196	219879_s_at	78995	C17orf53	chromosome 17 open reading frame 53	NM_001171251 /// NM_024032	0.36434	3.97204e-07	0.231517	0.483828	183
28025	216702_x_at	---	---	---	---	-0.36409	4.05089e-07	-0.483608	-0.231244	183
5317	1556865_at	---	---	---	---	-0.363785	4.14889e-07	-0.483338	-0.230911	183
26076	214747_at	9889	ZBED4	zinc finger, BED-type containing 4	NM_014838	-0.363601	4.20929e-07	-0.483176	-0.23071	183
37014	225724_at	379025	FLJ31306	uncharacterized LOC379025	NR_029434 /// NR_029435	-0.36352	4.23619e-07	-0.483104	-0.230621	183
29159	217841_s_at	51400	PPME1	protein phosphatase methylesterase 1	NM_001271593 /// NM_016147	0.363473	4.25161e-07	0.230571	0.483063	183
42179	230892_at	---	---	---	---	-0.36339	4.27941e-07	-0.482989	-0.23048	183
25737	214405_at	---	---	---	---	-0.363264	4.32182e-07	-0.482878	-0.230343	183
22721	211352_s_at	8202	NCOA3	nuclear receptor coactivator 3	NM_001174087 /// NM_001174088 /// NM_006534 /// NM_181659	-0.363037	4.39935e-07	-0.482678	-0.230095	183
53351	242069_at	23468	CBX5	chromobox homolog 5	NM_001127321 /// NM_001127322 /// NM_012117	0.363011	4.40836e-07	0.230066	0.482654	183
44396	233110_s_at	83596	BCL2L12	BCL2-like 12 (proline rich)	NM_001040668 /// NM_052842 /// NM_138639	0.362915	4.44161e-07	0.229962	0.48257	183
34142	222830_at	29841	GRHL1	grainyhead-like 1 (Drosophila)	NM_198182	0.362637	4.53917e-07	0.229658	0.482324	183
14695	203214_x_at	983	CDK1	cyclin-dependent kinase 1	NM_001130829 /// NM_001170406 /// NM_001170407 /// NM_001786 /// NM_033379	0.362149	4.71525e-07	0.229127	0.481893	183
36842	225552_x_at	54998	AURKAIP1	aurora kinase A interacting protein 1	NM_001127229 /// NM_001127230 /// NM_017900	0.362068	4.74536e-07	0.229038	0.481821	183
39568	228281_at	220042	C11orf82	chromosome 11 open reading frame 82	NM_145018	0.361741	4.86765e-07	0.228682	0.481533	183
37246	225957_at	153222	CREBRF	CREB3 regulatory factor	NM_001168393 /// NM_001168394 /// NM_153607	-0.361706	4.88109e-07	-0.481501	-0.228643	183
4428	1555536_at	118429	ANTXR2	anthrax toxin receptor 2	NM_001145794 /// NM_058172	-0.361659	4.89893e-07	-0.48146	-0.228592	183
23271	211930_at	220988	HNRNPA3	heterogeneous nuclear ribonucleoprotein A3	NM_194247	-0.361479	4.96815e-07	-0.481301	-0.228396	183
32574	221258_s_at	81930	KIF18A	kinesin family member 18A	NM_031217	0.361441	4.98295e-07	0.228354	0.481267	183
27871	216548_x_at	128872	HMGB3P1	high mobility group box 3 pseudogene 1	NR_002165	0.361296	5.03952e-07	0.228196	0.481139	183
17389	205909_at	5427	POLE2	polymerase (DNA directed), epsilon 2, accessory subunit	NM_001197330 /// NM_001197331 /// NM_002692	0.361004	5.15509e-07	0.227878	0.480881	183
14260	202779_s_at	27338	UBE2S	ubiquitin-conjugating enzyme E2S	NM_014501	0.360712	5.27321e-07	0.22756	0.480623	183
38863	227576_at	---	---	---	---	-0.360277	5.45422e-07	-0.480238	-0.227086	183
15607	204127_at	5983	RFC3	replication factor C (activator 1) 3, 38kDa	NM_002915 /// NM_181558	0.360228	5.47485e-07	0.227033	0.480195	183
15621	204141_at	7280	TUBB2A	tubulin, beta 2A class IIa	NM_001069	0.36007	5.54251e-07	0.22686	0.480055	183
6184	1558329_at	4796	TONSL	tonsoku-like, DNA repair protein	NM_013432	0.359863	5.63185e-07	0.226635	0.479873	183
15448	203968_s_at	990	CDC6	cell division cycle 6	NM_001254	0.359798	5.66049e-07	0.226563	0.479815	183
30967	219650_at	54821	ERCC6L	excision repair cross-complementing rodent repair deficiency, complementation group 6-l	NM_001009954 /// NM_017669	0.359759	5.67753e-07	0.226521	0.47978	183
24261	212924_s_at	25804	LSM4	LSM4 homolog, U6 small nuclear RNA associated (S. cerevisiae)	NM_001252129 /// NM_012321	0.359102	5.97321e-07	0.225805	0.479199	183
30872	219555_s_at	55839	CENPN	centromere protein N	NM_001100624 /// NM_001100625 /// NM_001270473 /// NM_001270474 /// NM_018455	0.35864	6.19016e-07	0.225301	0.47879	183
34258	222946_s_at	79000	AUNIP	aurora kinase A and ninein interacting protein	NM_024037	0.358639	6.19036e-07	0.225301	0.47879	183
24909	213575_at	29896	TRA2A	transformer 2 alpha homolog (Drosophila)	NM_013293	-0.358496	6.25905e-07	-0.478663	-0.225145	183
41662	230375_at	25957	PNISR	PNN-interacting serine/arginine-rich protein	NM_015491 /// NM_032870	-0.358446	6.28322e-07	-0.478619	-0.22509	183
42259	230972_at	122416	ANKRD9	ankyrin repeat domain 9	NM_152326	0.358196	6.40552e-07	0.224818	0.478398	183
23015	211658_at	7001	PRDX2	peroxiredoxin 2	NM_005809 /// NM_181737 /// NM_181738	0.357968	6.5185e-07	0.22457	0.478196	183
4466	1555590_a_at	2623	GATA1	GATA binding protein 1 (globin transcription factor 1)	NM_002049	0.357896	6.55481e-07	0.224492	0.478133	183
23668	212330_at	7027	TFDP1	transcription factor Dp-1	NM_007111 /// NR_026580	0.357569	6.72188e-07	0.224135	0.477843	183
37599	226310_at	253260	RICTOR	RPTOR independent companion of MTOR, complex 2	NM_152756	-0.357528	6.74292e-07	-0.477807	-0.224091	183
23605	212266_s_at	6430	SRSF5	serine/arginine-rich splicing factor 5	NM_001039465 /// NM_006925	-0.357119	6.95768e-07	-0.477445	-0.223646	183
55745	244462_at	7767	ZNF224	zinc finger protein 224	NM_013398	-0.357075	6.98114e-07	-0.477406	-0.223598	183
12438	200957_s_at	6749	SSRP1	structure specific recognition protein 1	NM_003146	0.356945	7.05109e-07	0.223456	0.477291	183
21402	209963_s_at	2057	EPOR	erythropoietin receptor	NM_000121 /// NR_033663	0.356944	7.05176e-07	0.223455	0.47729	183
37298	226009_at	25911	DPCD	deleted in primary ciliary dyskinesia homolog (mouse)	NM_015448	0.356461	7.31747e-07	0.222929	0.476863	183
37745	226456_at	116028	RMI2	RecQ mediated genome instability 2	NM_152308	0.356308	7.40343e-07	0.222763	0.476728	183
51547	240265_at	80342	TRAF3IP3	TRAF3 interacting protein 3	NM_025228	-0.356257	7.43268e-07	-0.476682	-0.222707	183
30873	219556_at	80178	C16orf59	chromosome 16 open reading frame 59	NM_025108	0.356156	7.49007e-07	0.222597	0.476593	183
25760	214428_x_at	720 /// 721 /// 100293534	C4A /// C4B /// C4B_2	complement component 4A (Rodgers blood group) /// complement component 4B (Chido blood	NM_001002029 /// NM_001242823 /// NM_001252204 /// NM_007293 /// XM_003960046 /// XM_00	0.355954	7.6066e-07	0.222377	0.476414	183
30036	218719_s_at	64785	GINS3	GINS complex subunit 3 (Psf3 homolog)	NM_001126129 /// NM_001126130 /// NM_022770	0.355811	7.69033e-07	0.222221	0.476287	183
55957	244674_at	---	---	---	---	-0.355787	7.70414e-07	-0.476266	-0.222196	183
12189	200708_at	2806	GOT2	glutamic-oxaloacetic transaminase 2, mitochondrial	NM_002080	0.355658	7.78061e-07	0.222055	0.476152	183
31572	220255_at	2178	FANCE	Fanconi anemia, complementation group E	NM_021922	0.355527	7.85863e-07	0.221912	0.476036	183
20418	208970_s_at	7389	UROD	uroporphyrinogen decarboxylase	NM_000374 /// NR_036510	0.355376	7.94987e-07	0.221748	0.475902	183
54834	243552_at	54799	MBTD1	mbt domain containing 1	NM_017643	-0.355366	7.95596e-07	-0.475893	-0.221737	183
43412	232125_at	---	---	---	---	-0.355192	8.06174e-07	-0.47574	-0.221548	183
14453	202971_s_at	8445	DYRK2	dual-specificity tyrosine-(Y)-phosphorylation regulated kinase 2	NM_003583 /// NM_006482	-0.355064	8.14116e-07	-0.475626	-0.221408	183
12377	200896_x_at	3068	HDGF	hepatoma-derived growth factor	NM_001126050 /// NM_001126051 /// NM_004494	0.354949	8.21267e-07	0.221283	0.475524	183
28962	217644_s_at	6655	SOS2	son of sevenless homolog 2 (Drosophila)	NM_006939	-0.354861	8.26773e-07	-0.475446	-0.221187	183
6024	1557950_at	9147	NEMF	nuclear export mediator factor	NM_004713	-0.354616	8.42322e-07	-0.475229	-0.220921	183
42821	231534_at	983	CDK1	cyclin-dependent kinase 1	NM_001130829 /// NM_001170406 /// NM_001170407 /// NM_001786 /// NM_033379	0.354412	8.5549e-07	0.220699	0.475049	183
40285	228998_at	23112	TNRC6B	trinucleotide repeat containing 6B	NM_001024843 /// NM_001162501 /// NM_015088	-0.354375	8.5787e-07	-0.475016	-0.220659	183
50296	239014_at	55749	CCAR1	cell division cycle and apoptosis regulator 1	NM_018237	-0.354028	8.80774e-07	-0.474709	-0.220282	183
16492	205012_s_at	3029	HAGH	hydroxyacylglutathione hydrolase	NM_001040427 /// NM_005326	0.353884	8.90487e-07	0.220124	0.474581	183
26022	214693_x_at	149013 /// 400818 /// 100132406 /// 101059961 /// 101060202 /// 101060362 /// 101060684	LOC101059961 /// LOC101060202 /// LOC101060362 /// LOC101060684 /// NBPF10 /// NBPF12 /// NBPF9	neuroblastoma breakpoint family member 21-like /// neuroblastoma breakpoint family memb	NM_001037675 /// NM_001039703 /// NM_001277444 /// NM_001278141 /// XM_003119146 /// XM	-0.353874	8.91118e-07	-0.474572	-0.220114	183
44187	232901_at	57038	RARS2	arginyl-tRNA synthetase 2, mitochondrial	NM_020320	-0.353589	9.10618e-07	-0.47432	-0.219803	183
5460	1557081_at	58517	RBM25	RNA binding motif protein 25	NM_021239	-0.353456	9.19852e-07	-0.474202	-0.219659	183
50714	239432_at	379025	FLJ31306	uncharacterized LOC379025	NR_029434 /// NR_029435	-0.353175	9.39594e-07	-0.473953	-0.219353	183
35191	223882_at	83989	FAM172A	family with sequence similarity 172, member A	NM_001163417 /// NM_001163418 /// NM_032042 /// NR_028080	-0.353121	9.43434e-07	-0.473905	-0.219295	183
55190	243908_at	---	---	---	---	-0.352942	9.56267e-07	-0.473747	-0.219101	183
16991	205511_at	55056	FLJ10038	uncharacterized protein FLJ10038	NM_017976 /// NR_026891	-0.352845	9.63334e-07	-0.473661	-0.218995	183
36858	225568_at	85014	TMEM141	transmembrane protein 141	NM_032928	0.352797	9.66867e-07	0.218942	0.473618	183
34500	223189_x_at	55904	KMT2E	lysine (K)-specific methyltransferase 2E	NM_018682 /// NM_032187 /// NM_182931	-0.352762	9.6942e-07	-0.473587	-0.218904	183
16011	204531_s_at	672	BRCA1	breast cancer 1, early onset	NM_007294 /// NM_007295 /// NM_007296 /// NM_007297 /// NM_007298 /// NM_007299 /// NM_	0.352545	9.85397e-07	0.218669	0.473395	183
54085	242803_at	---	---	---	---	-0.352405	9.95905e-07	-0.473271	-0.218516	183
38370	227082_at	---	---	---	---	-0.352355	9.99613e-07	-0.473227	-0.218462	183
29961	218644_at	26499	PLEK2	pleckstrin 2	NM_016445	0.352347	1.00026e-06	0.218453	0.473219	183
25541	214209_s_at	23457	ABCB9	ATP-binding cassette, sub-family B (MDR/TAP), member 9	NM_001243013 /// NM_001243014 /// NM_019624 /// NM_019625 /// NM_203444 /// NM_203445	0.352346	1.00036e-06	0.218452	0.473218	183
27648	216323_x_at	7278 /// 113457	TUBA3C /// TUBA3D	tubulin, alpha 3c /// tubulin, alpha 3d	NM_006001 /// NM_079836 /// NM_080386	0.352106	1.01859e-06	0.218191	0.473006	183
13065	201584_s_at	10212	DDX39A	DEAD (Asp-Glu-Ala-Asp) box polypeptide 39A	NM_001204057 /// NM_005804 /// NM_138998 /// NR_038336 /// NR_046366	0.351615	1.05699e-06	0.217657	0.47257	183
34804	223494_at	10724	MGEA5	meningioma expressed antigen 5 (hyaluronidase)	NM_001142434 /// NM_012215	-0.351557	1.06155e-06	-0.47252	-0.217595	183
44261	232975_at	414777	HCG18	HLA complex group 18 (non-protein coding)	NR_024052 /// NR_024053 /// NR_102326 /// NR_102327	-0.351539	1.06301e-06	-0.472504	-0.217575	183
23564	212225_at	10209	EIF1	eukaryotic translation initiation factor 1	NM_005801	-0.351017	1.10559e-06	-0.47204	-0.217007	183
44225	232939_at	---	---	---	---	-0.350935	1.1124e-06	-0.471968	-0.216918	183
39265	227978_s_at	284273	ZADH2	zinc binding alcohol dehydrogenase domain containing 2	NM_175907	-0.350823	1.12181e-06	-0.471868	-0.216796	183
17171	205691_at	9143	SYNGR3	synaptogyrin 3	NM_004209	0.350704	1.1318e-06	0.216668	0.471764	183
4589	1555764_s_at	26519	TIMM10	translocase of inner mitochondrial membrane 10 homolog (yeast)	NM_012456	0.350215	1.17413e-06	0.216135	0.471329	183
13255	201774_s_at	9918	NCAPD2	non-SMC condensin I complex, subunit D2	NM_014865	0.349742	1.2164e-06	0.215622	0.47091	183
19464	208002_s_at	11332	ACOT7	acyl-CoA thioesterase 7	NM_007274 /// NM_181862 /// NM_181863 /// NM_181864 /// NM_181865 /// NM_181866	0.349647	1.22507e-06	0.215519	0.470826	183
49431	238149_at	390963	ZNF818P	zinc finger protein 818, pseudogene	NM_001001675 /// NR_073396	-0.34964	1.2257e-06	-0.47082	-0.215511	183
25428	214096_s_at	6472	SHMT2	serine hydroxymethyltransferase 2 (mitochondrial)	NM_001166356 /// NM_001166357 /// NM_001166358 /// NM_001166359 /// NM_005412 /// NR_02	0.349188	1.26783e-06	0.21502	0.470419	183
37654	226365_at	---	OTTHUMG00000176823 /// RP11-846E15.2	NULL /// NULL	---	-0.349139	1.27244e-06	-0.470376	-0.214967	183
31151	219834_at	79800	CARF	calcium responsive transcription factor	NM_001104586 /// NM_024744	-0.348745	1.31035e-06	-0.470026	-0.214539	183
15425	203945_at	384	ARG2	arginase 2	NM_001172	0.348708	1.31394e-06	0.214499	0.469994	183
19037	207563_s_at	8473	OGT	O-linked N-acetylglucosamine (GlcNAc) transferase	NM_003605 /// NM_181672 /// NM_181673	-0.34849	1.33549e-06	-0.4698	-0.214262	183
39752	228465_at	---	---	---	---	-0.348407	1.34373e-06	-0.469727	-0.214172	183
54515	243233_at	---	---	---	---	-0.348326	1.35185e-06	-0.469655	-0.214084	183
52434	241152_at	---	---	---	---	-0.348317	1.35277e-06	-0.469647	-0.214074	183
36491	225201_s_at	64928	MRPL14	mitochondrial ribosomal protein L14	NM_032111	0.348289	1.35563e-06	0.214044	0.469622	183
52208	240926_at	84859	LRCH3	leucine-rich repeats and calponin homology (CH) domain containing 3	NM_032773 /// XR_171093 /// XR_171440	-0.348022	1.38282e-06	-0.469385	-0.213754	183
13637	202156_s_at	10659	CELF2	CUGBP, Elav-like family member 2	NM_001025076 /// NM_001025077 /// NM_001083591 /// NM_006561	-0.347792	1.40663e-06	-0.469181	-0.213504	183
21948	210527_x_at	7278 /// 113457	TUBA3C /// TUBA3D	tubulin, alpha 3c /// tubulin, alpha 3d	NM_006001 /// NM_079836 /// NM_080386	0.347759	1.4101e-06	0.213468	0.469152	183
19808	208352_x_at	286	ANK1	ankyrin 1, erythrocytic	NM_000037 /// NM_001142445 /// NM_001142446 /// NM_020475 /// NM_020476 /// NM_020477 /	0.3477	1.41624e-06	0.213405	0.4691	183
19809	208353_x_at	286	ANK1	ankyrin 1, erythrocytic	NM_000037 /// NM_001142445 /// NM_001142446 /// NM_020475 /// NM_020476 /// NM_020477 /	0.34764	1.42263e-06	0.213339	0.469046	183
36468	225178_at	151613	TTC14	tetratricopeptide repeat domain 14	NM_001042601 /// NM_133462	-0.347545	1.43265e-06	-0.468962	-0.213236	183
24291	212955_s_at	5438	POLR2I	polymerase (RNA) II (DNA directed) polypeptide I, 14.5kDa	NM_006233	0.347518	1.4355e-06	0.213207	0.468938	183
29836	218518_at	51306	FAM13B	family with sequence similarity 13, member B	NM_001101800 /// NM_001101801 /// NM_016603	-0.347294	1.4596e-06	-0.468739	-0.212963	183
18115	206636_at	5922	RASA2	RAS p21 protein activator 2	NM_006506	-0.347154	1.47481e-06	-0.468615	-0.212811	183
46255	234973_at	92745	SLC38A5	solute carrier family 38, member 5	NM_033518	0.347132	1.47724e-06	0.212787	0.468595	183
12875	201394_s_at	10181	RBM5	RNA binding motif protein 5	NM_005778 /// NR_036627	-0.347096	1.48118e-06	-0.468563	-0.212748	183
29841	218523_at	64077	LHPP	phospholysine phosphohistidine inorganic pyrophosphate phosphatase	NM_001167880 /// NM_022126	0.347046	1.48667e-06	0.212694	0.468519	183
53530	242248_at	5257	PHKB	phosphorylase kinase, beta	NM_000293 /// NM_001031835	-0.347017	1.48987e-06	-0.468493	-0.212663	183
55897	244614_at	10342	TFG	TRK-fused gene	NM_001007565 /// NM_001195478 /// NM_001195479 /// NM_006070	-0.34673	1.52186e-06	-0.468239	-0.212351	183
17720	206241_at	3841	KPNA5	karyopherin alpha 5 (importin alpha 6)	NM_002269	-0.34664	1.53197e-06	-0.468159	-0.212254	183
10139	1565975_at	---	---	---	---	-0.346512	1.54658e-06	-0.468045	-0.212115	183
56289	36936_at	7264	TSTA3	tissue specific transplantation antigen P35B	NM_003313	0.346313	1.56947e-06	0.211899	0.467869	183
50488	239206_at	1379	CR1L	complement component (3b/4b) receptor 1-like	NM_175710	0.34597	1.60972e-06	0.211527	0.467564	183
6390	1558699_a_at	64224	HERPUD2	HERPUD family member 2	NM_022373	-0.345966	1.61025e-06	-0.46756	-0.211522	183
44349	233063_s_at	---	OTTHUMG00000014120 /// RP1-80B9.2	NULL /// NULL	---	-0.345945	1.61271e-06	-0.467542	-0.2115	183
32553	221237_s_at	23762	OSBP2	oxysterol binding protein 2	NM_030758	0.345668	1.64604e-06	0.211199	0.467296	183
56565	59437_at	138162	C9orf116	chromosome 9 open reading frame 116	NM_001048265 /// NM_144654	0.345577	1.65714e-06	0.2111	0.467215	183
20112	208662_s_at	7267 /// 286495	TTC3 /// TTC3P1	tetratricopeptide repeat domain 3 /// tetratricopeptide repeat domain 3 pseudogene 1	NM_001001894 /// NM_003316 /// NR_030737	-0.34539	1.68012e-06	-0.467049	-0.210897	183
6045	1558002_at	11171	STRAP	serine/threonine kinase receptor associated protein	NM_007178	-0.34534	1.68625e-06	-0.467005	-0.210843	183
10882	1568781_at	---	---	---	---	0.345288	1.69275e-06	0.210787	0.466959	183
24564	213229_at	23405	DICER1	dicer 1, ribonuclease type III	NM_001195573 /// NM_001271282 /// NM_030621 /// NM_177438	-0.344804	1.75417e-06	-0.466529	-0.210261	183
24788	213454_at	378708 /// 100526739	APITD1 /// APITD1-CORT	apoptosis-inducing, TAF9-like domain 1 /// APITD1-CORT readthrough	NM_001243768 /// NM_001270517 /// NM_198544 /// NM_199006 /// NM_199294 /// NR_036462 /	0.344562	1.78563e-06	0.209999	0.466314	183
23806	212468_at	9043	SPAG9	sperm associated antigen 9	NM_001130527 /// NM_001130528 /// NM_001251971 /// NM_003971 /// NM_172345	-0.344457	1.79948e-06	-0.46622	-0.209884	183
34843	223534_s_at	83694	RPS6KL1	ribosomal protein S6 kinase-like 1	NM_031464	0.344414	1.80515e-06	0.209838	0.466182	183
40218	228931_at	51117	COQ4	coenzyme Q4 homolog (S. cerevisiae)	NM_016035	0.344284	1.82245e-06	0.209697	0.466067	183
36160	224869_s_at	64432	MRPS25	mitochondrial ribosomal protein S25	NM_022497	0.343932	1.87014e-06	0.209315	0.465754	183
8755	1562648_at	55704	CCDC88A	coiled-coil domain containing 88A	NM_001135597 /// NM_001254943 /// NM_018084	-0.343837	1.8831e-06	-0.46567	-0.209213	183
24093	212755_at	23041	MON2	MON2 homolog (S. cerevisiae)	NM_001278469 /// NM_001278470 /// NM_001278471 /// NM_001278472 /// NM_015026	-0.34382	1.88552e-06	-0.465655	-0.209194	183
49430	238148_s_at	390963	ZNF818P	zinc finger protein 818, pseudogene	NM_001001675 /// NR_073396	-0.343729	1.89808e-06	-0.465574	-0.209096	183
26663	215336_at	11215	AKAP11	A kinase (PRKA) anchor protein 11	NM_016248 /// NM_144490	-0.343616	1.91385e-06	-0.465474	-0.208973	183
11907	1570507_at	9169	SCAF11	SR-related CTD-associated factor 11	NM_004719	-0.343402	1.94412e-06	-0.465283	-0.20874	183
29460	218142_s_at	51185	CRBN	cereblon	NM_001173482 /// NM_016302	-0.34331	1.95724e-06	-0.465202	-0.208641	183
14769	203289_s_at	8131	NPRL3	nitrogen permease regulator-like 3 (S. cerevisiae)	NM_001039476 /// NM_001077350 /// NM_001243247 /// NM_001243248 /// NM_001243249 /// NM	0.343283	1.96106e-06	0.208612	0.465178	183
39221	227934_at	3841	KPNA5	karyopherin alpha 5 (importin alpha 6)	NM_002269	-0.343231	1.96858e-06	-0.465132	-0.208555	183
6797	1559401_a_at	---	---	---	---	-0.343194	1.97391e-06	-0.465099	-0.208515	183
49845	238563_at	---	---	---	---	-0.34316	1.97876e-06	-0.465069	-0.208479	183
10088	1565868_at	960	CD44	CD44 molecule (Indian blood group)	NM_000610 /// NM_001001389 /// NM_001001390 /// NM_001001391 /// NM_001001392 /// NM_00	-0.343102	1.98719e-06	-0.465017	-0.208415	183
20113	208663_s_at	7267 /// 286495	TTC3 /// TTC3P1	tetratricopeptide repeat domain 3 /// tetratricopeptide repeat domain 3 pseudogene 1	NM_001001894 /// NM_003316 /// NR_030737	-0.34303	1.99767e-06	-0.464953	-0.208337	183
29810	218492_s_at	80764	THAP7	THAP domain containing 7	NM_001008695 /// NM_001008696 /// NM_030573	0.342979	2.00512e-06	0.208282	0.464908	183
36930	225640_at	100506710	LOC100506710	endogenous Bornavirus-like nucleoprotein 2 pseudogene	NR_036592	-0.342815	2.02924e-06	-0.464763	-0.208105	183
33298	221985_at	54800	KLHL24	kelch-like family member 24	NM_017644	-0.342806	2.03064e-06	-0.464754	-0.208094	183
34305	222993_at	51253	MRPL37	mitochondrial ribosomal protein L37	NM_016491	0.342765	2.03664e-06	0.208051	0.464718	183
38487	227199_at	23181	DIP2A	DIP2 disco-interacting protein 2 homolog A (Drosophila)	NM_001146114 /// NM_001146115 /// NM_001146116 /// NM_015151 /// NM_206889 /// NM_20689	-0.342749	2.0391e-06	-0.464704	-0.208033	183
48708	237426_at	6672	SP100	SP100 nuclear antigen	NM_001080391 /// NM_001206701 /// NM_001206702 /// NM_001206703 /// NM_001206704 /// NM	-0.342711	2.04479e-06	-0.46467	-0.207991	183
26602	215275_at	80342	TRAF3IP3	TRAF3 interacting protein 3	NM_025228	-0.342655	2.05306e-06	-0.46462	-0.207931	183
26761	215434_x_at	55672	NBPF1	neuroblastoma breakpoint family, member 1	NM_017940	-0.342444	2.08502e-06	-0.464432	-0.207702	183
34105	222793_at	23586	DDX58	DEAD (Asp-Glu-Ala-Asp) box polypeptide 58	NM_014314	-0.342386	2.09385e-06	-0.464381	-0.207639	183
3942	1554889_at	7072	TIA1	TIA1 cytotoxic granule-associated RNA binding protein	NM_022037 /// NM_022173	-0.342361	2.09755e-06	-0.464359	-0.207613	183
30014	218697_at	51517	NCKIPSD	NCK interacting protein with SH3 domain	NM_016453 /// NM_184231	0.342334	2.10177e-06	0.207583	0.464335	183
4165	1555193_a_at	11179	ZNF277	zinc finger protein 277	NM_021994	-0.342147	2.13058e-06	-0.464169	-0.20738	183
46460	235178_x_at	157570	ESCO2	establishment of sister chromatid cohesion N-acetyltransferase 2	NM_001017420	0.342109	2.13643e-06	0.207339	0.464135	183
26549	215222_x_at	23499	MACF1	microtubule-actin crosslinking factor 1	NM_012090 /// NM_033044	-0.342101	2.13766e-06	-0.464128	-0.207331	183
55117	243835_at	340481	ZDHHC21	zinc finger, DHHC-type containing 21	NM_178566	-0.341958	2.16005e-06	-0.464001	-0.207176	183
15650	204170_s_at	1164	CKS2	CDC28 protein kinase regulatory subunit 2	NM_001827	0.341931	2.16434e-06	0.207146	0.463977	183
29379	218061_at	4201	MEA1	male-enhanced antigen 1	NM_014623	0.341886	2.17144e-06	0.207097	0.463937	183
20953	209507_at	6119	RPA3	replication protein A3, 14kDa	NM_002947	0.341624	2.21317e-06	0.206814	0.463704	183
41176	229889_at	388341	FAM211A	family with sequence similarity 211, member A	NM_001113567 /// NM_207387	0.341569	2.22215e-06	0.206753	0.463655	183
43153	231866_at	4012	LNPEP	leucyl/cystinyl aminopeptidase	NM_005575 /// NM_175920	-0.341368	2.2547e-06	-0.463477	-0.206536	183
49822	238540_at	401320	LOC401320	uncharacterized LOC401320	NR_038889	-0.341349	2.25786e-06	-0.46346	-0.206516	183
23850	212512_s_at	10498	CARM1	coactivator-associated arginine methyltransferase 1	NM_199141	0.341177	2.28632e-06	0.206329	0.463306	183
51387	240105_at	---	---	---	---	-0.341109	2.29749e-06	-0.463247	-0.206256	183
13729	202248_at	1874	E2F4	E2F transcription factor 4, p107/p130-binding	NM_001950	0.341001	2.31572e-06	0.206138	0.46315	183
37576	226287_at	91057	CCDC34	coiled-coil domain containing 34	NM_030771 /// NM_080654	0.340954	2.32351e-06	0.206088	0.463109	183
29805	218487_at	210	ALAD	aminolevulinate dehydratase	NM_000031 /// NM_001003945	0.340882	2.33579e-06	0.206009	0.463044	183
12997	201516_at	6723	SRM	spermidine synthase	NM_003132	0.340872	2.33739e-06	0.205999	0.463036	183
42758	231471_at	---	---	---	---	-0.340854	2.34049e-06	-0.46302	-0.205979	183
20117	208668_x_at	3151	HMGN2	high mobility group nucleosomal binding domain 2	NM_005517	0.34082	2.34615e-06	0.205943	0.46299	183
23755	212417_at	9522	SCAMP1	secretory carrier membrane protein 1	NM_004866 /// NM_052822	-0.340767	2.35528e-06	-0.462942	-0.205885	183
39091	227804_at	116238	TLCD1	TLC domain containing 1	NM_001160407 /// NM_138463	0.340637	2.37761e-06	0.205744	0.462827	183
56446	45633_at	64785	GINS3	GINS complex subunit 3 (Psf3 homolog)	NM_001126129 /// NM_001126130 /// NM_022770	0.340609	2.38242e-06	0.205713	0.462802	183
30807	219490_s_at	64858	DCLRE1B	DNA cross-link repair 1B	NM_022836	0.34059	2.38565e-06	0.205693	0.462785	183
40999	229712_at	6619	SNAPC3	small nuclear RNA activating complex, polypeptide 3, 50kDa	NM_001039697 /// NM_003084	-0.340579	2.38758e-06	-0.462775	-0.205681	183
16869	205389_s_at	286	ANK1	ankyrin 1, erythrocytic	NM_000037 /// NM_001142445 /// NM_001142446 /// NM_020475 /// NM_020476 /// NM_020477 /	0.340563	2.39033e-06	0.205664	0.462761	183
41373	230086_at	23048	FNBP1	formin binding protein 1	NM_015033	-0.340537	2.39483e-06	-0.462738	-0.205636	183
16212	204732_s_at	373	TRIM23	tripartite motif containing 23	NM_001656 /// NM_033227 /// NM_033228	-0.340531	2.39595e-06	-0.462732	-0.205629	183
22369	210969_at	5586	PKN2	protein kinase N2	NM_006256	-0.340262	2.44304e-06	-0.462493	-0.205338	183
20111	208661_s_at	7267 /// 286495	TTC3 /// TTC3P1	tetratricopeptide repeat domain 3 /// tetratricopeptide repeat domain 3 pseudogene 1	NM_001001894 /// NM_003316 /// NR_030737	-0.340152	2.46246e-06	-0.462396	-0.205219	183
35206	223897_at	91661	ZNF765	zinc finger protein 765	NM_001040185 /// NM_138372	-0.340106	2.47072e-06	-0.462355	-0.205169	183
34958	223649_s_at	51629	SLC25A39	solute carrier family 25, member 39	NM_001143780 /// NM_016016	0.340104	2.47103e-06	0.205167	0.462353	183
36446	225156_at	84337	ELOF1	elongation factor 1 homolog (S. cerevisiae)	NM_032377	0.340028	2.48464e-06	0.205085	0.462286	183
44351	233065_at	388591	RNF207	ring finger protein 207	NM_173795 /// NM_207396	0.339989	2.49166e-06	0.205042	0.462251	183
19782	208325_s_at	11214	AKAP13	A kinase (PRKA) anchor protein 13	NM_001270546 /// NM_006738 /// NM_007200 /// NM_144767	-0.339603	2.56225e-06	-0.461907	-0.204624	183
46342	235060_at	100190986 /// 101060564	LOC100190986 /// LOC101060564	uncharacterized LOC100190986 /// nuclear pore complex-interacting protein-like 3-like	NR_024456 /// XR_172130	-0.339566	2.56902e-06	-0.461875	-0.204584	183
25816	214484_s_at	10280	SIGMAR1	sigma non-opioid intracellular receptor 1	NM_005866 /// NM_147157 /// NM_147158 /// NM_147159 /// NM_147160	0.339515	2.57842e-06	0.204529	0.46183	183
32942	221627_at	10107	TRIM10	tripartite motif containing 10	NM_006778 /// NM_052828	0.339495	2.58225e-06	0.204507	0.461811	183
26666	215339_at	4820	NKTR	natural killer-tumor recognition sequence	NM_001012651 /// NM_005385	-0.339487	2.58365e-06	-0.461805	-0.204499	183
14070	202589_at	7298	TYMS	thymidylate synthetase	NM_001071	0.339459	2.58897e-06	0.204468	0.461779	183
49525	238243_at	---	---	---	---	-0.339452	2.59027e-06	-0.461773	-0.20446	183
13949	202468_s_at	8727	CTNNAL1	catenin (cadherin-associated protein), alpha-like 1	NM_003798	0.339405	2.59897e-06	0.20441	0.461732	183
44244	232958_at	---	---	---	---	-0.339386	2.60258e-06	-0.461715	-0.204389	183
26142	214814_at	91746	YTHDC1	YTH domain containing 1	NM_001031732 /// NM_133370	-0.339298	2.61927e-06	-0.461636	-0.204293	183
45303	234020_x_at	---	AC018462.2 /// OTTHUMG00000152512	NULL /// NULL	---	-0.339293	2.6202e-06	-0.461632	-0.204288	183
51177	239895_at	9716	AQR	aquarius homolog (mouse)	NM_014691	-0.339194	2.63892e-06	-0.461544	-0.204181	183
32997	221683_s_at	80184	CEP290	centrosomal protein 290kDa	NM_025114	-0.339027	2.67077e-06	-0.461396	-0.204001	183
15896	204416_x_at	341	APOC1	apolipoprotein C-I	NM_001645	0.338915	2.69245e-06	0.203879	0.461296	183
6820	1559439_s_at	54058	C21orf58	chromosome 21 open reading frame 58	NM_058180 /// NM_199071	0.338904	2.69465e-06	0.203867	0.461286	183
53975	242693_at	---	---	---	---	-0.338849	2.70533e-06	-0.461237	-0.203807	183
20516	209069_s_at	3020 /// 3021 /// 100616282	H3F3A /// H3F3B /// MIR4738	H3 histone, family 3A /// H3 histone, family 3B (H3.3B) /// microRNA 4738	NM_002107 /// NM_005324 /// NR_039892	-0.338797	2.71539e-06	-0.461191	-0.203752	183
12989	201508_at	3487	IGFBP4	insulin-like growth factor binding protein 4	NM_001552	0.338767	2.72128e-06	0.203719	0.461164	183
14466	202984_s_at	9529	BAG5	BCL2-associated athanogene 5	NM_001015048 /// NM_001015049 /// NM_004873	-0.338604	2.75348e-06	-0.461019	-0.203542	183
25026	213693_s_at	4582	MUC1	mucin 1, cell surface associated	NM_001018016 /// NM_001018017 /// NM_001018021 /// NM_001044390 /// NM_001044391 /// NM	0.338474	2.77927e-06	0.203402	0.460904	183
46395	235113_at	122769	LRR1	leucine rich repeat protein 1	NM_152329 /// NM_203466 /// NM_203467 /// NR_037792 /// NR_037793	0.338455	2.78303e-06	0.203381	0.460887	183
25330	213998_s_at	10521	DDX17	DEAD (Asp-Glu-Ala-Asp) box helicase 17	NM_001098504 /// NM_001098505 /// NM_006386 /// NM_030881	-0.338433	2.78758e-06	-0.460867	-0.203357	183
49452	238170_at	---	---	---	---	-0.338291	2.81601e-06	-0.460741	-0.203204	183
4446	1555559_s_at	29761	USP25	ubiquitin specific peptidase 25	NM_013396	-0.338125	2.84993e-06	-0.460593	-0.203023	183
25605	214273_x_at	8131	NPRL3	nitrogen permease regulator-like 3 (S. cerevisiae)	NM_001039476 /// NM_001077350 /// NM_001243247 /// NM_001243248 /// NM_001243249 /// NM	0.338062	2.86284e-06	0.202955	0.460537	183
15503	204023_at	5984	RFC4	replication factor C (activator 1) 4, 37kDa	NM_002916 /// NM_181573	0.338044	2.86655e-06	0.202936	0.460521	183
9467	1564002_a_at	221264	AK9	adenylate kinase 9	NM_001001706 /// NM_001145128 /// NM_145025 /// NM_173559	-0.337996	2.87644e-06	-0.460478	-0.202884	183
45747	234465_at	146956	EME1	essential meiotic endonuclease 1 homolog 1 (S. pombe)	NM_001166131 /// NM_152463	0.337961	2.88368e-06	0.202846	0.460447	183
49790	238508_at	80174	DBF4B	DBF4 homolog B (S. cerevisiae)	NM_025104 /// NM_145663 /// NR_036623	0.337919	2.89242e-06	0.2028	0.46041	183
12612	201131_s_at	999	CDH1	cadherin 1, type 1, E-cadherin (epithelial)	NM_004360	0.337839	2.90899e-06	0.202714	0.460339	183
12241	200760_s_at	10550	ARL6IP5	ADP-ribosylation-like factor 6 interacting protein 5	NM_006407	-0.337697	2.93888e-06	-0.460212	-0.20256	183
32566	221250_s_at	83463	MXD3	MAX dimerization protein 3	NM_001142935 /// NM_031300	0.337659	2.9469e-06	0.202519	0.460178	183
11348	1569594_a_at	9147	NEMF	nuclear export mediator factor	NM_004713	-0.337606	2.9581e-06	-0.460131	-0.202461	183
37963	226675_s_at	378938	MALAT1	metastasis associated lung adenocarcinoma transcript 1 (non-protein coding)	NR_002819	-0.337543	2.97134e-06	-0.460076	-0.202394	183
30019	218702_at	54938	SARS2	seryl-tRNA synthetase 2, mitochondrial	NM_001145901 /// NM_017827	0.337443	2.99278e-06	0.202285	0.459986	183
23883	212545_s_at	23051	ZHX3	zinc fingers and homeoboxes 3	NM_015035	0.337205	3.0442e-06	0.202028	0.459775	183
46508	235226_at	23097	CDK19	cyclin-dependent kinase 19	NM_015076	-0.337112	3.06466e-06	-0.459691	-0.201927	183
4681	1555888_at	---	KB-431C1.4 /// OTTHUMG00000164878	NULL /// NULL	---	-0.336997	3.08999e-06	-0.459589	-0.201802	183
10564	1566959_at	---	---	---	---	-0.336929	3.10505e-06	-0.459529	-0.201729	183
5450	1557066_at	55692	LUC7L	LUC7-like (S. cerevisiae)	NM_018032 /// NM_201412	-0.336801	3.13356e-06	-0.459415	-0.20159	183
32379	221063_x_at	63891	RNF123	ring finger protein 123	NM_022064	0.336729	3.14959e-06	0.201513	0.459351	183
21375	209936_at	10181	RBM5	RNA binding motif protein 5	NM_005778 /// NR_036627	-0.336674	3.16208e-06	-0.459302	-0.201453	183
44855	233571_x_at	79144	PPDPF	pancreatic progenitor cell differentiation and proliferation factor homolog (zebrafish)	NM_024299	0.336601	3.17862e-06	0.201374	0.459237	183
12731	201250_s_at	6513	SLC2A1	solute carrier family 2 (facilitated glucose transporter), member 1	NM_006516	0.3366	3.17895e-06	0.201373	0.459236	183
21861	210430_x_at	6007	RHD	Rh blood group, D antigen	NM_001127691 /// NM_016124 /// NM_016225	0.336552	3.18983e-06	0.201321	0.459193	183
52242	240960_at	---	---	---	---	-0.336388	3.22741e-06	-0.459047	-0.201143	183
14902	203422_at	5424	POLD1	polymerase (DNA directed), delta 1, catalytic subunit	NM_001256849 /// NM_002691 /// NR_046402	0.336321	3.24281e-06	0.201071	0.458988	183
34648	223338_s_at	93974	ATPIF1	ATPase inhibitory factor 1	NM_016311 /// NM_178190 /// NM_178191	0.336298	3.24821e-06	0.201046	0.458967	183
5429	1557036_at	22890	ZBTB1	zinc finger and BTB domain containing 1	NM_001123329 /// NM_014950	-0.336294	3.24908e-06	-0.458964	-0.201042	183
39942	228655_at	---	---	---	---	-0.336288	3.25045e-06	-0.458959	-0.201036	183
47941	236659_x_at	---	---	---	---	-0.336087	3.29746e-06	-0.458779	-0.200818	183
23621	212282_at	27346	TMEM97	transmembrane protein 97	NM_014573	0.336073	3.30066e-06	0.200803	0.458767	183
48665	237383_at	---	---	---	---	-0.335937	3.33284e-06	-0.458646	-0.200656	183
33349	222036_s_at	4173	MCM4	minichromosome maintenance complex component 4	NM_005914 /// NM_182746	0.335544	3.42752e-06	0.20023	0.458296	183
22469	211072_x_at	10376	TUBA1B	tubulin, alpha 1b	NM_006082	0.335213	3.50917e-06	0.199872	0.458001	183
16268	204788_s_at	5498	PPOX	protoporphyrinogen oxidase	NM_000309 /// NM_001122764	0.335181	3.51702e-06	0.199838	0.457973	183
50646	239364_at	---	---	---	---	-0.33516	3.52249e-06	-0.457954	-0.199815	183
30554	219237_s_at	79982	DNAJB14	DnaJ (Hsp40) homolog, subfamily B, member 14	NM_001031723 /// NM_001278310 /// NM_001278311 /// NM_024920	-0.335056	3.54856e-06	-0.457862	-0.199703	183
24344	213008_at	55215	FANCI	Fanconi anemia, complementation group I	NM_001113378 /// NM_018193	0.335007	3.56078e-06	0.19965	0.457819	183
20283	208835_s_at	51747	LUC7L3	LUC7-like 3 (S. cerevisiae)	NM_006107 /// NM_016424	-0.334946	3.57638e-06	-0.457764	-0.199584	183
40909	229622_at	151176	FAM132B	family with sequence similarity 132, member B	XM_001714385	0.334879	3.59344e-06	0.199511	0.457704	183
21271	209832_s_at	81620	CDT1	chromatin licensing and DNA replication factor 1	NM_030928	0.334858	3.59883e-06	0.199488	0.457685	183
24588	213253_at	10592	SMC2	structural maintenance of chromosomes 2	NM_001042550 /// NM_001042551 /// NM_001265602 /// NM_006444	0.334781	3.61854e-06	0.199405	0.457617	183
18327	206848_at	116228	COX20	COX20 cytochrome C oxidase assembly factor	NM_198076	-0.33448	3.69654e-06	-0.457349	-0.19908	183
28128	216805_at	---	---	---	---	0.334293	3.74593e-06	0.198878	0.457182	183
54193	242911_at	23389	MED13L	mediator complex subunit 13-like	NM_015335	-0.334283	3.7486e-06	-0.457173	-0.198867	183
50192	238910_at	100132341	CLUHP3	clustered mitochondria (cluA/CLU1) homolog pseudogene 3	NM_024048 /// NR_024034	0.334229	3.76282e-06	0.198809	0.457126	183
17540	206061_s_at	23405	DICER1	dicer 1, ribonuclease type III	NM_001195573 /// NM_001271282 /// NM_030621 /// NM_177438	-0.334225	3.764e-06	-0.457122	-0.198804	183
28256	216933_x_at	324	APC	adenomatous polyposis coli	NM_000038 /// NM_001127510 /// NM_001127511	-0.334199	3.77097e-06	-0.457099	-0.198776	183
51553	240271_at	---	---	---	---	-0.333769	3.88742e-06	-0.456716	-0.198312	183
29495	218177_at	57132	CHMP1B	charged multivesicular body protein 1B	NM_020412	-0.333737	3.89619e-06	-0.456688	-0.198277	183
43883	232596_at	81624	DIAPH3	diaphanous homolog 3 (Drosophila)	NM_001042517 /// NM_001258366 /// NM_001258367 /// NM_001258368 /// NM_001258369 /// NM	0.333696	3.90759e-06	0.198232	0.456651	183
49624	238342_at	---	---	---	---	-0.333541	3.95079e-06	-0.456512	-0.198064	183
16742	205262_at	3757	KCNH2	potassium voltage-gated channel, subfamily H (eag-related), member 2	NM_000238 /// NM_001204798 /// NM_172056 /// NM_172057	0.33354	3.95094e-06	0.198064	0.456512	183
20524	209077_at	25828	TXN2	thioredoxin 2	NM_012473	0.333447	3.97709e-06	0.197963	0.456429	183
36278	224987_at	221477	C6orf89	chromosome 6 open reading frame 89	NM_152734	0.333189	4.05014e-06	0.197684	0.456199	183
46259	234977_at	284273	ZADH2	zinc binding alcohol dehydrogenase domain containing 2	NM_175907	-0.333165	4.05699e-06	-0.456178	-0.197658	183
31336	220019_s_at	7767	ZNF224	zinc finger protein 224	NM_013398	-0.333137	4.06501e-06	-0.456153	-0.197628	183
28800	217482_at	---	---	---	---	-0.333097	4.07649e-06	-0.456117	-0.197585	183
24226	212888_at	23405	DICER1	dicer 1, ribonuclease type III	NM_001195573 /// NM_001271282 /// NM_030621 /// NM_177438	-0.333081	4.08105e-06	-0.456103	-0.197568	183
55726	244443_at	1106 /// 100507217	CHD2 /// LOC100507217	chromodomain helicase DNA binding protein 2 /// uncharacterized LOC100507217	NM_001042572 /// NM_001271 /// NR_037600 /// NR_037601 /// NR_037602	-0.333074	4.08316e-06	-0.456097	-0.19756	183
12394	200913_at	5496	PPM1G	protein phosphatase, Mg2+/Mn2+ dependent, 1G	NM_177983	0.332733	4.18247e-06	0.197192	0.455793	183
6056	1558027_s_at	5565 /// 101060511	LOC101060511 /// PRKAB2	5'-AMP-activated protein kinase subunit beta-2-like /// protein kinase, AMP-activated,	NM_005399 /// XM_003960171 /// XM_003960172 /// XM_003960173	-0.332611	4.21856e-06	-0.455685	-0.19706	183
13601	202120_x_at	1175	AP2S1	adaptor-related protein complex 2, sigma 1 subunit	NM_004069 /// NM_021575	0.332606	4.22028e-06	0.197054	0.455679	183
26548	215221_at	---	---	---	---	-0.332497	4.25262e-06	-0.455583	-0.196936	183
13398	201917_s_at	55186	SLC25A36	solute carrier family 25 (pyrimidine nucleotide carrier ), member 36	NM_001104647 /// NM_018155	-0.332469	4.2612e-06	-0.455557	-0.196906	183
35859	224567_x_at	378938	MALAT1	metastasis associated lung adenocarcinoma transcript 1 (non-protein coding)	NR_002819	-0.332442	4.26919e-06	-0.455534	-0.196877	183
30232	218915_at	4771	NF2	neurofibromin 2 (merlin)	NM_000268 /// NM_016418 /// NM_181825 /// NM_181826 /// NM_181827 /// NM_181828 /// NM_	0.332435	4.27123e-06	0.196869	0.455528	183
23125	211774_s_at	25974	MMACHC	methylmalonic aciduria (cobalamin deficiency) cblC type, with homocystinuria	NM_015506	0.332401	4.2815e-06	0.196833	0.455497	183
24810	213476_x_at	10381	TUBB3	tubulin, beta 3 class III	NM_001197181 /// NM_006086	0.332338	4.30054e-06	0.196764	0.455441	183
33965	222653_at	55163	PNPO	pyridoxamine 5'-phosphate oxidase	NM_018129	0.332329	4.30321e-06	0.196755	0.455433	183
49823	238541_at	54058	C21orf58	chromosome 21 open reading frame 58	NM_058180 /// NM_199071	0.332276	4.31927e-06	0.196698	0.455386	183
5855	1557699_x_at	---	---	---	---	-0.332252	4.32658e-06	-0.455365	-0.196672	183
56588	63825_at	11057	ABHD2	abhydrolase domain containing 2	NM_007011 /// NM_152924	-0.33209	4.37619e-06	-0.45522	-0.196497	183
19902	208451_s_at	720 /// 721 /// 100293534	C4A /// C4B /// C4B_2	complement component 4A (Rodgers blood group) /// complement component 4B (Chido blood	NM_001002029 /// NM_001242823 /// NM_001252204 /// NM_007293 /// XM_003960046 /// XM_00	0.331988	4.40775e-06	0.196386	0.455129	183
20453	209006_s_at	57035	C1orf63	chromosome 1 open reading frame 63	NM_020317 /// NM_207035	-0.331962	4.41587e-06	-0.455106	-0.196358	183
26643	215316_at	---	---	---	---	-0.331916	4.4302e-06	-0.455065	-0.196308	183
50411	239129_at	---	---	---	---	-0.331795	4.46784e-06	-0.454957	-0.196178	183
14543	203061_s_at	9656	MDC1	mediator of DNA-damage checkpoint 1	NM_014641	0.331571	4.53882e-06	0.195935	0.454757	183
34742	223432_at	23762	OSBP2	oxysterol binding protein 2	NM_030758	0.331559	4.54252e-06	0.195923	0.454747	183
25969	214638_s_at	905	CCNT2	cyclin T2	NM_001241 /// NM_058241 /// NR_037649	-0.331538	4.54939e-06	-0.454728	-0.1959	183
41467	230180_at	10521	DDX17	DEAD (Asp-Glu-Ala-Asp) box helicase 17	NM_001098504 /// NM_001098505 /// NM_006386 /// NM_030881	-0.331508	4.55889e-06	-0.454701	-0.195868	183
47594	236312_at	---	---	---	---	0.331431	4.58344e-06	0.195785	0.454633	183
6827	1559455_at	---	---	---	---	-0.331387	4.59772e-06	-0.454594	-0.195737	183
49702	238420_at	57551	TAOK1	TAO kinase 1	NM_020791 /// NM_025142	-0.331378	4.60056e-06	-0.454586	-0.195727	183
19162	207688_s_at	---	---	---	---	0.331345	4.61139e-06	0.195691	0.454556	183
43622	232335_at	100508120	LOC100508120	uncharacterized LOC100508120	NR_046229	-0.331297	4.6267e-06	-0.454514	-0.19564	183
23426	212087_s_at	26284	ERAL1	Era-like 12S mitochondrial rRNA chaperone 1	NM_005702	0.331276	4.63375e-06	0.195617	0.454494	183
6419	1558750_a_at	100288637	LOC100288637	OTU domain containing 7A pseudogene	NR_038253 /// NR_038254 /// NR_038255	0.33127	4.6356e-06	0.195611	0.454489	183
10767	1568449_at	---	---	---	---	-0.331158	4.67223e-06	-0.454389	-0.195489	183
40020	228733_at	126789	PUSL1	pseudouridylate synthase-like 1	NM_153339	0.331057	4.70539e-06	0.19538	0.454299	183
27262	215936_s_at	23325	KIAA1033	KIAA1033	NM_015275	-0.33098	4.73064e-06	-0.454231	-0.195298	183
3526	1554333_at	55466	DNAJA4	DnaJ (Hsp40) homolog, subfamily A, member 4	NM_001130182 /// NM_001130183 /// NM_018602	0.330762	4.80365e-06	0.195062	0.454036	183
40449	229162_s_at	80325	ABTB1	ankyrin repeat and BTB (POZ) domain containing 1	NM_032548 /// NM_172027 /// NM_172028 /// NR_033429	0.330604	4.85709e-06	0.194891	0.453895	183
40214	228927_at	84307	ZNF397	zinc finger protein 397	NM_001135178 /// NM_032347	-0.330486	4.89712e-06	-0.453791	-0.194764	183
46311	235029_at	84296	GINS4	GINS complex subunit 4 (Sld5 homolog)	NM_032336	0.330484	4.898e-06	0.194761	0.453788	183
54257	242975_s_at	---	---	---	---	-0.330441	4.91275e-06	-0.45375	-0.194715	183
50827	239545_at	---	---	---	---	-0.330392	4.92938e-06	-0.453707	-0.194663	183
55569	244286_at	---	---	---	---	-0.330319	4.95463e-06	-0.453642	-0.194584	183
20259	208811_s_at	10049 /// 65084	DNAJB6 /// TMEM135	DnaJ (Hsp40) homolog, subfamily B, member 6 /// transmembrane protein 135	NM_001168724 /// NM_005494 /// NM_022918 /// NM_058246 /// NR_033149	-0.330268	4.97239e-06	-0.453596	-0.194528	183
55464	244181_at	---	---	---	---	-0.330259	4.9756e-06	-0.453588	-0.194518	183
23658	212320_at	203068	TUBB	tubulin, beta class I	NM_178014	0.330219	4.98939e-06	0.194476	0.453553	183
35906	224614_at	1783	DYNC1LI2	dynein, cytoplasmic 1, light intermediate chain 2	NM_006141	-0.330153	5.01266e-06	-0.453493	-0.194404	183
38972	227685_at	7110	TMF1	TATA element modulatory factor 1	NM_007114	-0.330119	5.02436e-06	-0.453464	-0.194368	183
15507	204027_s_at	4234	METTL1	methyltransferase like 1	NM_005371 /// NM_023032 /// NM_023033	0.330078	5.03889e-06	0.194323	0.453427	183
19954	208503_s_at	57798	GATAD1	GATA zinc finger domain containing 1	NM_021167 /// NR_052016	-0.330073	5.04058e-06	-0.453422	-0.194318	183
21640	210203_at	4850	CNOT4	CCR4-NOT transcription complex, subunit 4	NM_001008225 /// NM_001190847 /// NM_001190848 /// NM_001190849 /// NM_001190850 /// NM	-0.32992	5.09489e-06	-0.453286	-0.194152	183
43276	231989_s_at	23117 /// 81893 /// 440345 /// 613037 /// 641298 /// 728888 /// 100132247 /// 100271836	LOC100271836 /// LOC101060596 /// LOC613037 /// NPIPB11 /// NPIPB3 /// NPIPB4 /// NPIPB5 /// SLC7A5P1 /// SMG1P1	smg-1 homolog, phosphatidylinositol 3-kinase-related kinase (C. elegans) pseudogene ///	NM_001135865 /// NM_031211 /// NM_130464 /// NM_199284 /// NR_002555 /// NR_002593 ///	-0.329863	5.11513e-06	-0.453235	-0.194091	183
27624	216299_s_at	7517	XRCC3	X-ray repair complementing defective repair in Chinese hamster cells 3	NM_001100118 /// NM_001100119 /// NM_005432	0.329783	5.14349e-06	0.194005	0.453164	183
37254	225965_at	80821	DDHD1	DDHD domain containing 1	NM_001160147 /// NM_001160148 /// NM_030637	-0.329783	5.14369e-06	-0.453164	-0.194004	183
16628	205148_s_at	1183	CLCN4	chloride channel, voltage-sensitive 4	NM_001256944 /// NM_001830	0.329673	5.18313e-06	0.193886	0.453066	183
5451	1557067_s_at	55692	LUC7L	LUC7-like (S. cerevisiae)	NM_018032 /// NM_201412	-0.329504	5.24484e-06	-0.452915	-0.193703	183
17920	206441_s_at	54939	COMMD4	COMM domain containing 4	NM_017828	0.329412	5.27827e-06	0.193604	0.452833	183
6057	1558028_x_at	647979	LINC00657	long intergenic non-protein coding RNA 657	NR_027451	-0.329371	5.29346e-06	-0.452797	-0.19356	183
41151	229864_at	54859	ELP6	elongator acetyltransferase complex subunit 6	NM_001031703 /// NM_017713	0.329294	5.32213e-06	0.193476	0.452727	183
30200	218883_s_at	79682	MLF1IP	MLF1 interacting protein	NM_024629	0.329212	5.35227e-06	0.193389	0.452655	183
14842	203362_s_at	4085	MAD2L1	MAD2 mitotic arrest deficient-like 1 (yeast)	NM_002358	0.329192	5.36003e-06	0.193366	0.452637	183
20083	208633_s_at	23499	MACF1	microtubule-actin crosslinking factor 1	NM_012090 /// NM_033044	-0.328954	5.44938e-06	-0.452425	-0.19311	183
52147	240865_at	---	---	---	---	-0.328939	5.45523e-06	-0.452411	-0.193093	183
13411	201930_at	4175	MCM6	minichromosome maintenance complex component 6	NM_005915	0.328875	5.47935e-06	0.193024	0.452354	183
31903	220586_at	80205	CHD9	chromodomain helicase DNA binding protein 9	NM_025134	-0.328825	5.49852e-06	-0.452309	-0.19297	183
15040	203560_at	8836	GGH	gamma-glutamyl hydrolase (conjugase, folylpolygammaglutamyl hydrolase)	NM_003878	0.328781	5.51533e-06	0.192923	0.45227	183
20507	209060_x_at	8202	NCOA3	nuclear receptor coactivator 3	NM_001174087 /// NM_001174088 /// NM_006534 /// NM_181659	-0.328741	5.53068e-06	-0.452235	-0.19288	183
36143	224852_at	55761	TTC17	tetratricopeptide repeat domain 17	NM_018259	-0.328739	5.53159e-06	-0.452233	-0.192877	183
12614	201133_s_at	9867	PJA2	praja ring finger 2, E3 ubiquitin protein ligase	NM_014819	-0.328705	5.54462e-06	-0.452202	-0.192841	183
51237	239955_at	---	---	---	---	-0.328424	5.65387e-06	-0.451952	-0.192537	183
43997	232710_at	---	---	---	---	-0.328403	5.6622e-06	-0.451933	-0.192514	183
44354	233068_at	---	---	---	---	-0.328385	5.66908e-06	-0.451917	-0.192496	183
53037	241755_at	7385	UQCRC2	ubiquinol-cytochrome c reductase core protein II	NM_003366	-0.328166	5.75588e-06	-0.451722	-0.192259	183
41893	230606_at	100287525	LOC100287525	uncharacterized LOC100287525	XM_002343549 /// XM_002345023	0.328092	5.78566e-06	0.192179	0.451656	183
19580	208118_x_at	81893 /// 387254 /// 100271836 /// 101060596 /// 101060604	LOC100271836 /// LOC101060596 /// LOC101060604 /// SLC7A5P1 /// SLC7A5P2	smg-1 homolog, phosphatidylinositol 3-kinase-related kinase (C. elegans) pseudogene ///	NM_031211 /// NR_002593 /// NR_002594 /// NR_027155 /// XM_003960631 /// XM_003960632 /	-0.327937	5.84825e-06	-0.451517	-0.192011	183
50675	239393_at	---	---	---	---	-0.327864	5.87775e-06	-0.451452	-0.191933	183
23925	212587_s_at	5788	PTPRC	protein tyrosine phosphatase, receptor type, C	NM_001267798 /// NM_002838 /// NM_080921 /// NM_080922 /// NR_052021	-0.327754	5.92265e-06	-0.451354	-0.191814	183
47208	235926_at	51433	ANAPC5	anaphase promoting complex subunit 5	NM_001137559 /// NM_016237	-0.327686	5.95046e-06	-0.451294	-0.191741	183
20650	209203_s_at	23299	BICD2	bicaudal D homolog 2 (Drosophila)	NM_001003800 /// NM_015250	-0.327524	6.01789e-06	-0.451149	-0.191566	183
24084	212746_s_at	9859	CEP170	centrosomal protein 170kDa	NM_001042404 /// NM_001042405 /// NM_014812	-0.327512	6.02266e-06	-0.451139	-0.191553	183
38827	227540_at	60678	EEFSEC	eukaryotic elongation factor, selenocysteine-tRNA-specific	NM_021937	0.327491	6.03164e-06	0.19153	0.451119	183
25577	214245_at	6208	RPS14	ribosomal protein S14	NM_001025070 /// NM_001025071 /// NM_005617	-0.327288	6.11687e-06	-0.450938	-0.191311	183
4244	1555292_at	57464	STRIP2	striatin interacting protein 2	NM_001134336 /// NM_020704	0.327264	6.127e-06	0.191285	0.450917	183
27394	216069_at	3275	PRMT2	protein arginine methyltransferase 2	NM_001242864 /// NM_001242865 /// NM_001242866 /// NM_001535 /// NM_206962	-0.327186	6.16008e-06	-0.450847	-0.191201	183
55890	244607_at	---	---	---	---	-0.327169	6.16712e-06	-0.450833	-0.191184	183
41949	230662_at	149603	RNF187	ring finger protein 187	NM_001010858	0.327161	6.1706e-06	0.191175	0.450825	183
23547	212208_at	23389	MED13L	mediator complex subunit 13-like	NM_015335	-0.327136	6.18159e-06	-0.450802	-0.191147	183
10530	1566897_at	---	---	---	---	-0.327079	6.20596e-06	-0.450752	-0.191086	183
20322	208874_x_at	5524	PPP2R4	protein phosphatase 2A activator, regulatory subunit 4	NM_001193397 /// NM_001271832 /// NM_021131 /// NM_178000 /// NM_178001 /// NM_178002 /	0.326744	6.35106e-06	0.190724	0.450453	183
25765	214433_s_at	8991	SELENBP1	selenium binding protein 1	NM_001258288 /// NM_001258289 /// NM_003944	0.326642	6.39587e-06	0.190615	0.450362	183
40194	228907_at	---	---	---	---	-0.326503	6.45759e-06	-0.450238	-0.190464	183
31686	220369_at	55671	SMEK1	SMEK homolog 1, suppressor of mek1 (Dictyostelium)	NM_017936 /// NM_032560	-0.326479	6.46821e-06	-0.450217	-0.190439	183
11948	1570621_at	---	---	---	---	-0.326458	6.47737e-06	-0.450198	-0.190416	183
16266	204786_s_at	3455	IFNAR2	interferon (alpha, beta and omega) receptor 2	NM_000874 /// NM_207584 /// NM_207585	-0.326405	6.50137e-06	-0.45015	-0.190359	183
26827	215501_s_at	11221	DUSP10	dual specificity phosphatase 10	NM_007207 /// NM_144728 /// NM_144729	-0.326003	6.68382e-06	-0.449792	-0.189925	183
29903	218585_s_at	51514	DTL	denticleless E3 ubiquitin protein ligase homolog (Drosophila)	NM_016448	0.325956	6.70561e-06	0.189874	0.449749	183
39501	228214_at	55553	SOX6	SRY (sex determining region Y)-box 6	NM_001145811 /// NM_001145819 /// NM_017508 /// NM_033326	0.32592	6.72208e-06	0.189836	0.449718	183
49561	238279_x_at	---	---	---	---	-0.32581	6.7733e-06	-0.449619	-0.189717	183
30532	219215_s_at	55630	SLC39A4	solute carrier family 39 (zinc transporter), member 4	NM_017767 /// NM_130849	0.325765	6.7942e-06	0.189668	0.449579	183
36569	225279_s_at	25871	C3orf17	chromosome 3 open reading frame 17	NM_001025072 /// NM_001025073 /// NM_015412 /// NR_027794 /// NR_027796	-0.325675	6.83619e-06	-0.449499	-0.189572	183
56055	244772_at	---	---	---	---	-0.32561	6.86705e-06	-0.449441	-0.189501	183
54101	242819_at	---	---	---	---	-0.325545	6.89757e-06	-0.449383	-0.189432	183
56178	31807_at	54555	DDX49	DEAD (Asp-Glu-Ala-Asp) box polypeptide 49	NM_019070 /// NR_033677	0.32549	6.92367e-06	0.189372	0.449334	183
13700	202219_at	6535	SLC6A8	solute carrier family 6 (neurotransmitter transporter, creatine), member 8	NM_001142805 /// NM_001142806 /// NM_005629	0.325442	6.94683e-06	0.18932	0.449291	183
14822	203342_at	10245	TIMM17B	translocase of inner mitochondrial membrane 17 homolog B (yeast)	NM_001167947 /// NM_005834	0.325441	6.94728e-06	0.189319	0.44929	183
24343	213007_at	55215	FANCI	Fanconi anemia, complementation group I	NM_001113378 /// NM_018193	0.325397	6.96817e-06	0.189272	0.449251	183
50998	239716_at	---	---	---	---	-0.325358	6.98698e-06	-0.449216	-0.189229	183
19870	208416_s_at	6710	SPTB	spectrin, beta, erythrocytic	NM_000347 /// NM_001024858	0.325046	7.13788e-06	0.188894	0.448938	183
33839	222527_s_at	55696	RBM22	RNA binding motif protein 22	NM_018047	-0.325017	7.1524e-06	-0.448911	-0.188862	183
36698	225408_at	4155	MBP	myelin basic protein	NM_001025081 /// NM_001025090 /// NM_001025092 /// NM_001025094 /// NM_001025098 /// NM	-0.325012	7.15472e-06	-0.448907	-0.188857	183
43405	232118_at	---	---	---	---	0.325001	7.16005e-06	0.188845	0.448897	183
33212	221899_at	10443	N4BP2L2	NEDD4 binding protein 2-like 2	NM_001278432 /// NM_014887 /// NM_033111	-0.324961	7.17978e-06	-0.448862	-0.188802	183
18808	207331_at	1063	CENPF	centromere protein F, 350/400kDa	NM_016343	0.324901	7.20925e-06	0.188737	0.448808	183
37299	226010_at	79085	SLC25A23	solute carrier family 25 (mitochondrial carrier; phosphate carrier), member 23	NM_024103	0.324895	7.21242e-06	0.18873	0.448803	183
39733	228446_at	158358	KIAA2026	KIAA2026	NM_001017969	-0.324887	7.21617e-06	-0.448796	-0.188722	183
20837	209391_at	8818	DPM2	dolichyl-phosphate mannosyltransferase polypeptide 2, regulatory subunit	NM_003863 /// NM_152690	0.324836	7.24163e-06	0.188667	0.44875	183
41138	229851_s_at	28970	C11orf54	chromosome 11 open reading frame 54	NM_014039	-0.324827	7.24607e-06	-0.448742	-0.188657	183
39758	228471_at	91526	ANKRD44	ankyrin repeat domain 44	NM_001195144 /// NM_153697	-0.324793	7.26291e-06	-0.448712	-0.188621	183
4932	1556277_a_at	167153	PAPD4	PAP associated domain containing 4	NM_001114393 /// NM_001114394 /// NM_173797	-0.324771	7.27373e-06	-0.448692	-0.188597	183
20220	208772_at	54882 /// 404734	ANKHD1 /// ANKHD1-EIF4EBP3	ankyrin repeat and KH domain containing 1 /// ANKHD1-EIF4EBP3 readthrough	NM_001197030 /// NM_017747 /// NM_017978 /// NM_020690 /// NM_024668	-0.324733	7.29312e-06	-0.448658	-0.188555	183
45561	234278_at	---	---	---	---	-0.324663	7.32801e-06	-0.448595	-0.18848	183
4703	1555920_at	11335	CBX3	chromobox homolog 3	NM_007276 /// NM_016587	-0.324594	7.36257e-06	-0.448534	-0.188406	183
8940	1562921_at	---	---	---	---	0.324587	7.36603e-06	0.188399	0.448528	183
48945	237663_at	---	---	---	---	-0.324515	7.40257e-06	-0.448463	-0.188321	183
53842	242560_at	2177	FANCD2	Fanconi anemia, complementation group D2	NM_001018115 /// NM_033084	0.324475	7.423e-06	0.188277	0.448428	183
35979	224687_at	54467	ANKIB1	ankyrin repeat and IBR domain containing 1	NM_019004	-0.324419	7.45159e-06	-0.448377	-0.188217	183
29860	218542_at	55165	CEP55	centrosomal protein 55kDa	NM_001127182 /// NM_018131	0.324333	7.49547e-06	0.188124	0.448301	183
47574	236292_at	55819	RNF130	ring finger protein 130	NM_018434	-0.324324	7.49993e-06	-0.448293	-0.188115	183
45434	234151_at	---	---	---	---	-0.324282	7.5217e-06	-0.448255	-0.188069	183
43776	232489_at	54482	TRMT13	tRNA methyltransferase 13 homolog (S. cerevisiae)	NM_019083	-0.324282	7.52184e-06	-0.448255	-0.188069	183
31188	219871_at	79667	FLJ13197	uncharacterized FLJ13197	NM_024614 /// NR_026804	-0.324128	7.60147e-06	-0.448117	-0.187903	183
8969	1562957_at	---	---	---	---	-0.324107	7.61232e-06	-0.448099	-0.187881	183
24424	213088_s_at	23234	DNAJC9	DnaJ (Hsp40) homolog, subfamily C, member 9	NM_015190	0.324084	7.62411e-06	0.187856	0.448079	183
35248	223940_x_at	378938	MALAT1	metastasis associated lung adenocarcinoma transcript 1 (non-protein coding)	NR_002819	-0.324062	7.63569e-06	-0.448059	-0.187832	183
2647	1553117_a_at	11329	STK38	serine/threonine kinase 38	NM_007271	-0.324051	7.64143e-06	-0.448049	-0.18782	183
24362	213026_at	9140	ATG12	autophagy related 12	NM_001277783 /// NM_004707 /// NR_033362 /// NR_033363 /// NR_073603 /// NR_073604	-0.323909	7.71566e-06	-0.447923	-0.187668	183
18131	206652_at	9205	ZMYM5	zinc finger, MYM-type 5	NM_001039649 /// NM_001039650 /// NM_001142684 /// NM_014242	-0.323891	7.72559e-06	-0.447906	-0.187648	183
49332	238050_at	118429	ANTXR2	anthrax toxin receptor 2	NM_001145794 /// NM_058172	-0.323751	7.79939e-06	-0.447781	-0.187498	183
46651	235369_at	122525	C14orf28	chromosome 14 open reading frame 28	NM_001017923	-0.323733	7.80915e-06	-0.447765	-0.187478	183
38263	226975_at	55599	RNPC3	RNA-binding region (RNP1, RRM) containing 3	NM_017619	-0.323699	7.8271e-06	-0.447735	-0.187442	183
11516	1569854_at	---	---	---	---	-0.323621	7.8694e-06	-0.447665	-0.187357	183
24890	213556_at	390940	PINLYP	phospholipase A2 inhibitor and LY6/PLAUR domain containing	NM_001193621 /// NM_001193622	0.323544	7.91041e-06	0.187274	0.447597	183
42525	231238_at	100506075	LOC100506075	uncharacterized LOC100506075	XR_109706 /// XR_112235 /// XR_172374	-0.323538	7.91376e-06	-0.447591	-0.187268	183
32068	220751_s_at	10826	FAXDC2	fatty acid hydroxylase domain containing 2	NM_016348 /// NM_032385	0.323533	7.9163e-06	0.187263	0.447587	183
56631	87100_at	11057	ABHD2	abhydrolase domain containing 2	NM_007011 /// NM_152924	-0.323528	7.91945e-06	-0.447582	-0.187256	183
23369	212030_at	58517	RBM25	RNA binding motif protein 25	NM_021239	-0.323367	8.00662e-06	-0.447438	-0.187083	183
43762	232475_at	90381	TICRR	TOPBP1-interacting checkpoint and replication regulator	NM_152259	0.323002	8.20823e-06	0.18669	0.447112	183
27016	215690_x_at	8733	GPAA1	glycosylphosphatidylinositol anchor attachment 1	NM_003801	0.322949	8.23825e-06	0.186632	0.447064	183
35114	223805_at	114880	OSBPL6	oxysterol binding protein-like 6	NM_001201480 /// NM_001201481 /// NM_001201482 /// NM_032523 /// NM_145739	0.322919	8.25497e-06	0.1866	0.447038	183
48134	236852_at	286151	FBXO43	F-box protein 43	NM_001029860 /// NM_001077528 /// NR_036491	0.322912	8.25855e-06	0.186593	0.447032	183
55875	244592_at	---	---	---	---	-0.322901	8.26478e-06	-0.447022	-0.186582	183
21514	210077_s_at	6430	SRSF5	serine/arginine-rich splicing factor 5	NM_001039465 /// NM_006925	-0.322795	8.3248e-06	-0.446927	-0.186467	183
30704	219387_at	55704	CCDC88A	coiled-coil domain containing 88A	NM_001135597 /// NM_001254943 /// NM_018084	-0.322752	8.34924e-06	-0.446889	-0.186421	183
39205	227918_s_at	79699	ZYG11B	zyg-11 family member B, cell cycle regulator	NM_024646	-0.322707	8.37473e-06	-0.446849	-0.186372	183
30367	219050_s_at	741	ZNHIT2	zinc finger, HIT-type containing 2	NM_014205	0.322647	8.40883e-06	0.186308	0.446795	183
23645	212307_s_at	8473	OGT	O-linked N-acetylglucosamine (GlcNAc) transferase	NM_003605 /// NM_181672 /// NM_181673	-0.322508	8.48899e-06	-0.446671	-0.186158	183
36549	225259_at	51560	RAB6B	RAB6B, member RAS oncogene family	NM_016577	0.322508	8.48919e-06	0.186157	0.44667	183
9973	1565692_at	---	---	---	---	-0.322386	8.55936e-06	-0.446562	-0.186027	183
6180	1558322_a_at	344838	PAQR9	progestin and adipoQ receptor family member IX	NM_198504	0.32234	8.5862e-06	0.185977	0.446521	183
50839	239557_at	---	---	---	---	-0.322168	8.68726e-06	-0.446367	-0.185791	183
15972	204492_at	9824	ARHGAP11A	Rho GTPase activating protein 11A	NM_014783 /// NM_199357	0.322137	8.70555e-06	0.185758	0.446339	183
14311	202830_s_at	2542	SLC37A4	solute carrier family 37 (glucose-6-phosphate transporter), member 4	NM_001164277 /// NM_001164278 /// NM_001164279 /// NM_001164280 /// NM_001467	0.321925	8.83176e-06	0.18553	0.44615	183
27145	215819_s_at	6006 /// 6007	RHCE /// RHD	Rh blood group, CcEe antigens /// Rh blood group, D antigen	NM_001127691 /// NM_016124 /// NM_016225 /// NM_020485 /// NM_138616 /// NM_138617 ///	0.321859	8.87118e-06	0.185459	0.446091	183
21135	209694_at	5805	PTS	6-pyruvoyltetrahydropterin synthase	NM_000317	0.321828	8.89003e-06	0.185425	0.446063	183
6417	1558747_at	23347	SMCHD1	structural maintenance of chromosomes flexible hinge domain containing 1	NM_015295	-0.321824	8.89251e-06	-0.44606	-0.185421	183
3468	1554256_a_at	80003	PCNXL2	pecanex-like 2 (Drosophila)	NM_014801 /// NM_024938	0.321806	8.90335e-06	0.185401	0.446044	183
37256	225967_s_at	284184	C17orf89	chromosome 17 open reading frame 89	NM_001086521	0.321758	8.93256e-06	0.185349	0.446	183
33090	221777_at	84934	C12orf52	chromosome 12 open reading frame 52	NM_032848	0.321745	8.94012e-06	0.185336	0.445989	183
55274	243992_at	---	---	---	---	-0.321744	8.9409e-06	-0.445988	-0.185335	183
53883	242601_at	253012	HEPACAM2	HEPACAM family member 2	NM_001039372 /// NM_198151	0.321686	8.97626e-06	0.185272	0.445936	183
26183	214855_s_at	253959	RALGAPA1	Ral GTPase activating protein, alpha subunit 1 (catalytic)	NM_014990 /// NM_194301	-0.32153	9.0714e-06	-0.445797	-0.185104	183
45325	234042_at	259289 /// 259291	TAS2R43 /// TAS2R45	taste receptor, type 2, member 43 /// taste receptor, type 2, member 45	NM_176884 /// NM_176886 /// XM_003960991	-0.321503	9.08809e-06	-0.445773	-0.185075	183
48658	237376_at	---	---	---	---	-0.321444	9.12469e-06	-0.44572	-0.185011	183
36230	224939_at	57532	NUFIP2	nuclear fragile X mental retardation protein interacting protein 2	NM_020772	-0.321409	9.14621e-06	-0.445689	-0.184974	183
27642	216317_x_at	6006	RHCE	Rh blood group, CcEe antigens	NM_020485 /// NM_138616 /// NM_138617 /// NM_138618	0.321385	9.16128e-06	0.184948	0.445667	183
37710	226421_at	9949	AMMECR1	Alport syndrome, mental retardation, midface hypoplasia and elliptocytosis chromosomal	NM_001025580 /// NM_001171689 /// NM_015365	0.321384	9.16133e-06	0.184947	0.445667	183
4339	1555408_at	85317 /// 85319	BAGE2 /// BAGE4	B melanoma antigen family, member 2 /// B melanoma antigen family, member 4	NM_181704 /// NM_182482	-0.321255	9.24223e-06	-0.445551	-0.184808	183
45315	234032_at	---	---	---	---	-0.321023	9.3879e-06	-0.445344	-0.184559	183
49750	238468_at	23112	TNRC6B	trinucleotide repeat containing 6B	NM_001024843 /// NM_001162501 /// NM_015088	-0.320809	9.525e-06	-0.445152	-0.184328	183
41027	229740_at	643008	SMIM5	small integral membrane protein 5	NM_001162995 /// NR_015452 /// NR_028439	0.320798	9.53239e-06	0.184315	0.445142	183
50787	239505_at	---	---	---	---	-0.320698	9.59661e-06	-0.445053	-0.184208	183
12730	201249_at	6513	SLC2A1	solute carrier family 2 (facilitated glucose transporter), member 1	NM_006516	0.320393	9.79658e-06	0.183879	0.44478	183
49023	237741_at	55186	SLC25A36	solute carrier family 25 (pyrimidine nucleotide carrier ), member 36	NM_001104647 /// NM_018155	-0.3203	9.85778e-06	-0.444698	-0.18378	183
43357	232070_at	100506639	LOC100506639	uncharacterized LOC100506639	NR_102752 /// XR_108576 /// XR_112731 /// XR_171498	-0.320258	9.88597e-06	-0.44466	-0.183734	183
50853	239571_at	---	---	---	---	-0.320245	9.89458e-06	-0.444648	-0.18372	183
26228	214900_at	7586	ZKSCAN1	zinc finger with KRAB and SCAN domains 1	NM_003439	-0.320219	9.91185e-06	-0.444625	-0.183693	183
36408	225118_at	387893	SETD8	SET domain containing (lysine methyltransferase) 8	NM_020382	0.320191	9.9307e-06	0.183662	0.4446	183
33850	222538_s_at	26060	APPL1	adaptor protein, phosphotyrosine interaction, PH domain and leucine zipper containing 1	NM_012096	-0.32002	1.00461e-05	-0.444447	-0.183478	183
31684	220367_s_at	79595	SAP130	Sin3A-associated protein, 130kDa	NM_001145928 /// NM_024545	0.319969	1.00805e-05	0.183423	0.444402	183
43184	231897_at	22949	PTGR1	prostaglandin reductase 1	NM_001146108 /// NM_001146109 /// NM_012212	0.319803	1.01938e-05	0.183244	0.444253	183
54144	242862_x_at	---	---	---	---	-0.319774	1.02139e-05	-0.444227	-0.183213	183
3274	1553976_a_at	25911	DPCD	deleted in primary ciliary dyskinesia homolog (mouse)	NM_015448	0.319757	1.02256e-05	0.183195	0.444212	183
22403	211003_x_at	7052	TGM2	transglutaminase 2 (C polypeptide, protein-glutamine-gamma-glutamyltransferase)	NM_004613 /// NM_198951	0.319738	1.02387e-05	0.183174	0.444195	183
7240	1560171_at	---	---	---	---	-0.319711	1.02567e-05	-0.444171	-0.183146	183
13919	202438_x_at	3423	IDS	iduronate 2-sulfatase	NM_000202 /// NM_001166550 /// NM_006123	-0.319693	1.02694e-05	-0.444155	-0.183126	183
15956	204476_s_at	5091	PC	pyruvate carboxylase	NM_000920 /// NM_001040716 /// NM_022172	0.319595	1.03377e-05	0.18302	0.444067	183
17135	205655_at	4194	MDM4	Mdm4 p53 binding protein homolog (mouse)	NM_001204171 /// NM_001204172 /// NM_001278516 /// NM_001278517 /// NM_001278518 /// NM	-0.319569	1.03559e-05	-0.444044	-0.182992	183
36814	225524_at	118429	ANTXR2	anthrax toxin receptor 2	NM_001145794 /// NM_058172	-0.319519	1.03907e-05	-0.443999	-0.182938	183
3307	1554021_a_at	7559	ZNF12	zinc finger protein 12	NM_006956 /// NM_016265	-0.319489	1.04118e-05	-0.443972	-0.182906	183
40777	229490_s_at	---	---	---	---	0.319375	1.04914e-05	0.182784	0.443871	183
56449	45714_at	54985	HCFC1R1	host cell factor C1 regulator 1 (XPO1 dependent)	NM_001002017 /// NM_001002018 /// NM_017885	0.319314	1.05349e-05	0.182718	0.443816	183
37735	226446_at	55502	HES6	hairy and enhancer of split 6 (Drosophila)	NM_001142853 /// NM_018645	0.319242	1.05857e-05	0.182641	0.443752	183
38185	226897_s_at	29066	ZC3H7A	zinc finger CCCH-type containing 7A	NM_014153	-0.319225	1.05975e-05	-0.443737	-0.182623	183
24494	213158_at	---	OTTHUMG00000175755 /// RP11-553L6.5	NULL /// NULL	---	-0.319215	1.06049e-05	-0.443728	-0.182612	183
44373	233087_at	64839	FBXL17	F-box and leucine-rich repeat protein 17	NM_001163315 /// NM_022824	-0.319178	1.06314e-05	-0.443694	-0.182572	183
12571	201090_x_at	10376	TUBA1B	tubulin, alpha 1b	NM_006082	0.319164	1.06412e-05	0.182557	0.443682	183
34472	223161_at	57189	KIAA1147	KIAA1147	NM_001080392	-0.319094	1.06917e-05	-0.443619	-0.182481	183
8508	1562250_at	---	---	---	---	-0.319031	1.07368e-05	-0.443563	-0.182414	183
47066	235784_at	---	---	---	---	-0.31901	1.0752e-05	-0.443544	-0.182391	183
19174	207700_s_at	8202	NCOA3	nuclear receptor coactivator 3	NM_001174087 /// NM_001174088 /// NM_006534 /// NM_181659	-0.318999	1.076e-05	-0.443534	-0.182379	183
26115	214786_at	4214	MAP3K1	mitogen-activated protein kinase kinase kinase 1, E3 ubiquitin protein ligase	NM_005921	-0.318957	1.07902e-05	-0.443497	-0.182334	183
33931	222619_at	23528	ZNF281	zinc finger protein 281	NM_012482	-0.318928	1.08117e-05	-0.44347	-0.182302	183
33726	222414_at	58508	KMT2C	lysine (K)-specific methyltransferase 2C	NM_021230 /// NM_170606	-0.318832	1.08814e-05	-0.443385	-0.182199	183
15026	203546_at	9670	IPO13	importin 13	NM_014652 /// XM_003846624	0.318707	1.09729e-05	0.182065	0.443273	183
42522	231235_at	4820	NKTR	natural killer-tumor recognition sequence	NM_001012651 /// NM_005385	-0.318667	1.1002e-05	-0.443238	-0.182022	183
29217	217899_at	54867	TMEM214	transmembrane protein 214	NM_001083590 /// NM_017727	0.318555	1.1085e-05	0.181902	0.443138	183
43179	231892_at	84904	ARHGEF39	Rho guanine nucleotide exchange factor (GEF) 39	NM_032818	0.318551	1.10883e-05	0.181897	0.443134	183
4754	1555996_s_at	1974 /// 6043 /// 619567 /// 619568 /// 677847 /// 100302143	EIF4A2 /// MIR1248 /// SNORA4 /// SNORA63 /// SNORA81 /// SNORD2	eukaryotic translation initiation factor 4A2 /// microRNA 1248 /// small nucleolar RNA,	NM_001967 /// NR_002586 /// NR_002587 /// NR_002588 /// NR_002989 /// NR_031650	-0.318541	1.10954e-05	-0.443125	-0.181887	183
22457	211060_x_at	8733	GPAA1	glycosylphosphatidylinositol anchor attachment 1	NM_003801	0.318484	1.1138e-05	0.181825	0.443074	183
6252	1558458_at	401320	LOC401320	uncharacterized LOC401320	NR_038889	-0.318435	1.11749e-05	-0.44303	-0.181772	183
17503	206023_at	10874	NMU	neuromedin U	NM_006681	0.318387	1.12108e-05	0.18172	0.442987	183
2076	1552303_a_at	113277	TMEM106A	transmembrane protein 106A	NM_145041	-0.318344	1.12431e-05	-0.442948	-0.181674	183
2075	1552302_at	113277	TMEM106A	transmembrane protein 106A	NM_145041	-0.318332	1.12525e-05	-0.442937	-0.181661	183
30473	219156_at	55333 /// 100529257	SYNJ2BP /// SYNJ2BP-COX16	synaptojanin 2 binding protein /// SYNJ2BP-COX16 readthrough	NM_001202547 /// NM_001202548 /// NM_001202549 /// NM_018373	-0.318266	1.13018e-05	-0.442879	-0.181591	183
21474	210036_s_at	3757	KCNH2	potassium voltage-gated channel, subfamily H (eag-related), member 2	NM_000238 /// NM_001204798 /// NM_172056 /// NM_172057	0.318245	1.13175e-05	0.181568	0.44286	183
29526	218208_at	80148	PQLC1	PQ loop repeat containing 1	NM_001146343 /// NM_001146345 /// NM_025078	0.318236	1.13247e-05	0.181558	0.442852	183
46766	235484_at	375743	PTAR1	protein prenyltransferase alpha subunit repeat containing 1	NM_001099666	-0.318099	1.14293e-05	-0.442729	-0.18141	183
47012	235730_at	---	---	---	---	-0.318038	1.14759e-05	-0.442675	-0.181345	183
5747	1557543_at	---	---	---	---	-0.318013	1.14949e-05	-0.442653	-0.181318	183
36974	225684_at	348235	SKA2	spindle and kinetochore associated complex subunit 2	NM_001100595 /// NM_182620	0.317993	1.15104e-05	0.181297	0.442634	183
29584	218266_s_at	23413	NCS1	neuronal calcium sensor 1	NM_001128826 /// NM_014286	0.317941	1.15504e-05	0.181241	0.442588	183
48730	237448_at	---	---	---	---	-0.317907	1.15772e-05	-0.442557	-0.181204	183
27010	215684_s_at	84164	ASCC2	activating signal cointegrator 1 complex subunit 2	NM_001242906 /// NM_032204	0.317857	1.16156e-05	0.18115	0.442513	183
15698	204218_at	25906	ANAPC15	anaphase promoting complex subunit 15	NM_001278485 /// NM_001278486 /// NM_001278487 /// NM_001278488 /// NM_001278489 /// NM	0.317799	1.16607e-05	0.181088	0.442461	183
55502	244219_at	---	---	---	---	-0.317794	1.16643e-05	-0.442457	-0.181083	183
3777	1554676_at	5552	SRGN	serglycin	NM_002727 /// NR_036430	-0.317775	1.16792e-05	-0.44244	-0.181062	183
29748	218430_s_at	64864	RFX7	regulatory factor X, 7	NM_022841	-0.317656	1.17725e-05	-0.442333	-0.180934	183
20364	208916_at	6510	SLC1A5	solute carrier family 1 (neutral amino acid transporter), member 5	NM_001145144 /// NM_001145145 /// NM_005628	0.31758	1.18323e-05	0.180853	0.442265	183
5281	1556812_a_at	---	---	---	---	-0.317464	1.19248e-05	-0.442161	-0.180727	183
36874	225584_at	414777	HCG18	HLA complex group 18 (non-protein coding)	NR_024052 /// NR_024053 /// NR_102326 /// NR_102327	-0.317345	1.20199e-05	-0.442055	-0.180599	183
37410	226121_at	147015	DHRS13	dehydrogenase/reductase (SDR family) member 13	NM_144683	0.317161	1.21683e-05	0.180401	0.44189	183
37585	226296_s_at	64960	MRPS15	mitochondrial ribosomal protein S15	NM_031280	0.317132	1.21919e-05	0.18037	0.441864	183
30221	218904_s_at	55071	C9orf40	chromosome 9 open reading frame 40	NM_017998	0.317007	1.22938e-05	0.180236	0.441752	183
50130	238848_at	54726	OTUD4	OTU domain containing 4	NM_001102653 /// NM_017493 /// NM_199324	-0.316971	1.23236e-05	-0.44172	-0.180197	183
37726	226437_at	90522	YIF1B	Yip1 interacting factor homolog B (S. cerevisiae)	NM_001013617 /// NM_001031731 /// NM_001039671 /// NM_001039672 /// NM_001039673 /// NM	0.316958	1.23344e-05	0.180183	0.441708	183
15013	203533_s_at	8065	CUL5	cullin 5	NM_003478	-0.316892	1.23887e-05	-0.441649	-0.180112	183
34099	222787_s_at	54664	TMEM106B	transmembrane protein 106B	NM_001134232 /// NM_018374	-0.316891	1.23894e-05	-0.441648	-0.180111	183
35860	224568_x_at	378938	MALAT1	metastasis associated lung adenocarcinoma transcript 1 (non-protein coding)	NR_002819	-0.316872	1.2405e-05	-0.441631	-0.18009	183
51423	240141_at	---	---	---	---	-0.316808	1.24578e-05	-0.441574	-0.180022	183
13543	202062_s_at	6400	SEL1L	sel-1 suppressor of lin-12-like (C. elegans)	NM_001244984 /// NM_005065	-0.316769	1.24907e-05	-0.441539	-0.179979	183
24235	212897_at	23097	CDK19	cyclin-dependent kinase 19	NM_015076	-0.316737	1.25171e-05	-0.441511	-0.179945	183
53768	242486_at	---	---	---	---	0.316732	1.25211e-05	0.17994	0.441506	183
19579	208117_s_at	81887	LAS1L	LAS1-like (S. cerevisiae)	NM_001170649 /// NM_001170650 /// NM_031206	0.316682	1.25626e-05	0.179887	0.441462	183
50352	239070_at	---	---	---	---	-0.316637	1.26003e-05	-0.441422	-0.179838	183
22482	211085_s_at	6789	STK4	serine/threonine kinase 4	NM_006282	-0.316621	1.26138e-05	-0.441407	-0.179821	183
36796	225506_at	57614	KIAA1468	KIAA1468	NM_020854	-0.316573	1.26547e-05	-0.441364	-0.179769	183
13251	201770_at	6626	SNRPA	small nuclear ribonucleoprotein polypeptide A	NM_004596	0.316539	1.26827e-05	0.179733	0.441334	183
37013	225723_at	154467	CCDC167	coiled-coil domain containing 167	NM_138493	0.316527	1.26935e-05	0.179719	0.441323	183
16762	205282_at	7804	LRP8	low density lipoprotein receptor-related protein 8, apolipoprotein e receptor	NM_001018054 /// NM_004631 /// NM_017522 /// NM_033300	0.316502	1.27146e-05	0.179692	0.4413	183
12379	200898_s_at	10724	MGEA5	meningioma expressed antigen 5 (hyaluronidase)	NM_001142434 /// NM_012215	-0.316493	1.2722e-05	-0.441292	-0.179683	183
2230	1552536_at	143187	VTI1A	vesicle transport through interaction with t-SNAREs 1A	NM_145206	-0.316479	1.27342e-05	-0.44128	-0.179668	183
53550	242268_at	10659	CELF2	CUGBP, Elav-like family member 2	NM_001025076 /// NM_001025077 /// NM_001083591 /// NM_006561	-0.316467	1.27441e-05	-0.441269	-0.179655	183
53341	242059_at	---	---	---	---	-0.316466	1.27448e-05	-0.441268	-0.179654	183
52141	240859_at	9765	ZFYVE16	zinc finger, FYVE domain containing 16	NM_001105251 /// NM_014733	-0.316391	1.28088e-05	-0.441201	-0.179573	183
36331	225041_at	54737	MPHOSPH8	M-phase phosphoprotein 8	NM_017520	-0.316389	1.28101e-05	-0.4412	-0.179571	183
2730	1553227_s_at	54014	BRWD1	bromodomain and WD repeat domain containing 1	NM_001007246 /// NM_018963 /// NM_033656	-0.316357	1.28372e-05	-0.441171	-0.179537	183
44536	233251_at	55342	STRBP	spermatid perinuclear RNA binding protein	NM_001171137 /// NM_018387 /// NR_033234	-0.316181	1.29886e-05	-0.441013	-0.179348	183
50039	238757_at	80174	DBF4B	DBF4 homolog B (S. cerevisiae)	NM_025104 /// NM_145663 /// NR_036623	0.316076	1.308e-05	0.179234	0.440919	183
21766	210334_x_at	332	BIRC5	baculoviral IAP repeat containing 5	NM_001012270 /// NM_001012271 /// NM_001168	0.315966	1.31758e-05	0.179116	0.440821	183
53056	241774_at	379025	FLJ31306	uncharacterized LOC379025	NR_029434 /// NR_029435	-0.315958	1.3183e-05	-0.440813	-0.179107	183
47060	235778_s_at	91526	ANKRD44	ankyrin repeat domain 44	NM_001195144 /// NM_153697	-0.315862	1.3267e-05	-0.440728	-0.179004	183
23394	212055_at	25941	TPGS2	tubulin polyglutamylase complex subunit 2	NM_001271949 /// NM_001271950 /// NM_001271951 /// NM_001271952 /// NM_001271953 /// NM	0.315807	1.3315e-05	0.178946	0.440679	183
55079	243797_at	9262	STK17B	serine/threonine kinase 17b	NM_004226	-0.31573	1.33839e-05	-0.440609	-0.178862	183
21684	210251_s_at	22902	RUFY3	RUN and FYVE domain containing 3	NM_001037442 /// NM_001130709 /// NM_014961	-0.315619	1.34827e-05	-0.44051	-0.178743	183
49917	238635_at	64417	C5orf28	chromosome 5 open reading frame 28	NM_022483	-0.315588	1.35104e-05	-0.440482	-0.17871	183
9230	1563431_x_at	---	CTB-12A17.3 /// OTTHUMG00000183428	NULL /// NULL	---	0.315554	1.35408e-05	0.178673	0.440452	183
34544	223234_at	10459	MAD2L2	MAD2 mitotic arrest deficient-like 2 (yeast)	NM_001127325 /// NM_006341	0.315437	1.36463e-05	0.178547	0.440347	183
23337	211997_x_at	3020 /// 3021 /// 100616282	H3F3A /// H3F3B /// MIR4738	H3 histone, family 3A /// H3 histone, family 3B (H3.3B) /// microRNA 4738	NM_002107 /// NM_005324 /// NR_039892	-0.315389	1.36896e-05	-0.440304	-0.178496	183
48061	236779_at	64969	MRPS5	mitochondrial ribosomal protein S5	NM_031902	-0.315302	1.37689e-05	-0.440226	-0.178402	183
6456	1558802_at	---	---	---	---	-0.315286	1.37831e-05	-0.440213	-0.178386	183
26665	215338_s_at	4820	NKTR	natural killer-tumor recognition sequence	NM_001012651 /// NM_005385	-0.315238	1.38272e-05	-0.440169	-0.178334	183
32845	221529_s_at	83483	PLVAP	plasmalemma vesicle associated protein	NM_031310	0.315105	1.39499e-05	0.17819	0.44005	183
43935	232648_at	5684	PSMA3	proteasome (prosome, macropain) subunit, alpha type, 3	NM_002788 /// NM_152132 /// NR_038123	-0.31481	1.42246e-05	-0.439786	-0.177874	183
20547	209100_at	7866	IFRD2	interferon-related developmental regulator 2	NM_006764	0.314761	1.42708e-05	0.177821	0.439742	183
38014	226726_at	129642	MBOAT2	membrane bound O-acyltransferase domain containing 2	NM_138799	0.314707	1.43218e-05	0.177763	0.439694	183
48738	237456_at	---	---	---	---	-0.314668	1.4359e-05	-0.439659	-0.177721	183
13860	202379_s_at	4820	NKTR	natural killer-tumor recognition sequence	NM_001012651 /// NM_005385	-0.314651	1.43748e-05	-0.439644	-0.177703	183
2372	1552734_at	253260	RICTOR	RPTOR independent companion of MTOR, complex 2	NM_152756	-0.314573	1.44494e-05	-0.439574	-0.177619	183
23021	211665_s_at	6655	SOS2	son of sevenless homolog 2 (Drosophila)	NM_006939	-0.314523	1.44972e-05	-0.439529	-0.177565	183
13540	202059_s_at	3836	KPNA1	karyopherin alpha 1 (importin alpha 5)	NM_002264 /// NR_026698	0.314518	1.45024e-05	0.177559	0.439524	183
12872	201391_at	10131	TRAP1	TNF receptor-associated protein 1	NM_001272049 /// NM_016292	0.314443	1.45743e-05	0.177479	0.439457	183
55997	244714_at	---	---	---	---	-0.314431	1.45854e-05	-0.439447	-0.177466	183
15984	204504_s_at	8479	HIRIP3	HIRA interacting protein 3	NM_001197323 /// NM_003609	0.314403	1.46122e-05	0.177436	0.439422	183
41452	230165_at	151246	SGOL2	shugoshin-like 2 (S. pombe)	NM_001160033 /// NM_001160046 /// NM_152524	0.314354	1.46603e-05	0.177383	0.439377	183
54880	243598_at	---	---	---	---	-0.314329	1.4684e-05	-0.439355	-0.177357	183
33158	221845_s_at	81570	CLPB	ClpB caseinolytic peptidase B homolog (E. coli)	NM_001258392 /// NM_001258393 /// NM_001258394 /// NM_030813	0.314301	1.47111e-05	0.177327	0.43933	183
48797	237515_at	148534	TMEM56	transmembrane protein 56	NM_001199679 /// NM_152487	0.314189	1.48203e-05	0.177206	0.43923	183
50197	238915_at	100129361	LOC100129361	chromosome X open reading frame 69-like	NM_001271592 /// NR_036583	-0.314031	1.49759e-05	-0.439088	-0.177036	183
44077	232791_at	---	---	---	---	-0.313977	1.50292e-05	-0.43904	-0.176978	183
38515	227227_at	---	---	---	---	-0.313956	1.50497e-05	-0.439022	-0.176956	183
26765	215438_x_at	2935	GSPT1	G1 to S phase transition 1	NM_001130006 /// NM_001130007 /// NM_002094	0.313939	1.50666e-05	0.176938	0.439006	183
33018	221705_s_at	80143	SIKE1	suppressor of IKBKE 1	NM_001102396 /// NM_025073 /// NR_049741 /// NR_049742	-0.313921	1.50852e-05	-0.43899	-0.176918	183
47650	236368_at	23392	KIAA0368	KIAA0368	NM_001080398	-0.313769	1.52365e-05	-0.438854	-0.176755	183
37468	226179_at	51312	SLC25A37	solute carrier family 25 (mitochondrial iron transporter), member 37	NM_016612	0.313764	1.52421e-05	0.176749	0.438849	183
49399	238117_at	5498	PPOX	protoporphyrinogen oxidase	NM_000309 /// NM_001122764	0.313763	1.52425e-05	0.176748	0.438849	183
16566	205086_s_at	29781	NCAPH2	non-SMC condensin II complex, subunit H2	NM_001185011 /// NM_014551 /// NM_152299	0.31374	1.52653e-05	0.176724	0.438828	183
30938	219621_at	63967	CLSPN	claspin	NM_001190481 /// NM_022111	0.313724	1.52814e-05	0.176707	0.438814	183
25272	213940_s_at	23048	FNBP1	formin binding protein 1	NM_015033	-0.313717	1.5289e-05	-0.438807	-0.176699	183
18664	207186_s_at	2186	BPTF	bromodomain PHD finger transcription factor	NM_004459 /// NM_182641	-0.313711	1.52953e-05	-0.438802	-0.176692	183
36161	224870_at	57291	DANCR	differentiation antagonizing non-protein coding RNA	NR_024031	0.313662	1.53441e-05	0.17664	0.438758	183
33812	222500_at	51645	PPIL1	peptidylprolyl isomerase (cyclophilin)-like 1	NM_016059	0.313547	1.54611e-05	0.176516	0.438655	183
46349	235067_at	4289	MKLN1	muskelin 1, intracellular mediator containing kelch motifs	NM_001145354 /// NM_013255	-0.313533	1.54752e-05	-0.438643	-0.176501	183
55122	243840_at	63967	CLSPN	claspin	NM_001190481 /// NM_022111	0.313419	1.5592e-05	0.176379	0.43854	183
29839	218521_s_at	55284	UBE2W	ubiquitin-conjugating enzyme E2W (putative)	NM_001001481 /// NM_001001482 /// NM_001271015 /// NM_018299 /// NR_073119 /// NR_07312	-0.313415	1.55964e-05	-0.438536	-0.176374	183
19818	208364_at	3631	INPP4A	inositol polyphosphate-4-phosphatase, type I, 107kDa	NM_001134224 /// NM_001134225 /// NM_001566 /// NM_004027	-0.313404	1.56073e-05	-0.438527	-0.176362	183
14860	203380_x_at	6430	SRSF5	serine/arginine-rich splicing factor 5	NM_001039465 /// NM_006925	-0.313342	1.56707e-05	-0.438472	-0.176296	183
32257	220940_at	57730	ANKRD36B	ankyrin repeat domain 36B	NM_020970 /// NM_025190 /// XM_003960306	-0.313315	1.56992e-05	-0.438447	-0.176267	183
15295	203815_at	2952	GSTT1	glutathione S-transferase theta 1	NM_000853	0.313216	1.58012e-05	0.176161	0.438359	183
53173	241891_at	---	---	---	---	-0.313159	1.58612e-05	-0.438307	-0.176099	183
12566	201085_s_at	6651	SON	SON DNA binding protein	NM_003103 /// NM_032195 /// NM_058183 /// NM_138925 /// NM_138926 /// NM_138927	-0.313129	1.58916e-05	-0.438281	-0.176068	183
51596	240314_at	---	---	---	---	-0.313063	1.59608e-05	-0.438222	-0.175997	183
32052	220735_s_at	57337	SENP7	SUMO1/sentrin specific peptidase 7	NM_001077203 /// NM_020654	-0.313057	1.59677e-05	-0.438216	-0.17599	183
34398	223086_x_at	51258	MRPL51	mitochondrial ribosomal protein L51	NM_016497	0.313057	1.5968e-05	0.175989	0.438216	183
20818	209372_x_at	7280 /// 347733	TUBB2A /// TUBB2B	tubulin, beta 2A class IIa /// tubulin, beta 2B class IIb	NM_001069 /// NM_178012	0.313014	1.60132e-05	0.175943	0.438177	183
41015	229728_at	---	---	---	---	-0.313013	1.60138e-05	-0.438177	-0.175942	183
49225	237943_at	23023	TMCC1	transmembrane and coiled-coil domain family 1	NM_001017395 /// NM_001128224 /// NM_015008 /// NR_033361	-0.312967	1.60625e-05	-0.438135	-0.175893	183
30378	219061_s_at	8270	LAGE3	L antigen family, member 3	NM_006014	0.312899	1.61343e-05	0.17582	0.438074	183
26098	214769_at	1183	CLCN4	chloride channel, voltage-sensitive 4	NM_001256944 /// NM_001830	0.31285	1.61866e-05	0.175767	0.43803	183
41676	230389_at	23048	FNBP1	formin binding protein 1	NM_015033	-0.312826	1.62114e-05	-0.438009	-0.175742	183
54614	243332_at	---	OTTHUMG00000176825 /// RP11-124L9.5	NULL /// NULL	---	-0.312809	1.62298e-05	-0.437994	-0.175723	183
12540	201059_at	2017	CTTN	cortactin	NM_001184740 /// NM_005231 /// NM_138565	0.31278	1.6261e-05	0.175692	0.437968	183
38788	227501_at	---	---	---	---	-0.312731	1.63135e-05	-0.437924	-0.175639	183
15652	204172_at	1371	CPOX	coproporphyrinogen oxidase	NM_000097	0.312598	1.64564e-05	0.175496	0.437805	183
29714	218396_at	54832	VPS13C	vacuolar protein sorting 13 homolog C (S. cerevisiae)	NM_001018088 /// NM_017684 /// NM_018080 /// NM_020821	-0.312459	1.66066e-05	-0.437681	-0.175348	183
51947	240665_at	---	---	---	---	-0.312381	1.66922e-05	-0.43761	-0.175263	183
22455	211058_x_at	10376	TUBA1B	tubulin, alpha 1b	NM_006082	0.312363	1.67113e-05	0.175245	0.437595	183
5361	1556931_at	---	CDC42-IT1 /// CDC42-IT1	CDC42 intronic transcript 1 (non-protein coding) /// NULL	---	-0.31232	1.67589e-05	-0.437556	-0.175198	183
15921	204441_s_at	23649	POLA2	polymerase (DNA directed), alpha 2, accessory subunit	NM_002689	0.312222	1.68667e-05	0.175093	0.437468	183
26545	215218_s_at	284403	WDR62	WD repeat domain 62	NM_001083961 /// NM_173636	0.312206	1.68852e-05	0.175075	0.437453	183
13399	201918_at	55186	SLC25A36	solute carrier family 25 (pyrimidine nucleotide carrier ), member 36	NM_001104647 /// NM_018155	-0.312173	1.69207e-05	-0.437424	-0.175041	183
23758	212420_at	1997	ELF1	E74-like factor 1 (ets domain transcription factor)	NM_001145353 /// NM_172373	-0.312148	1.69489e-05	-0.437402	-0.175013	183
18915	207440_at	7355	SLC35A2	solute carrier family 35 (UDP-galactose transporter), member A2	NM_001032289 /// NM_001042498 /// NM_005660	0.312145	1.69517e-05	0.175011	0.437399	183
44516	233231_at	---	---	---	---	-0.312127	1.69723e-05	-0.437383	-0.174991	183
24979	213646_x_at	10376	TUBA1B	tubulin, alpha 1b	NM_006082	0.312072	1.7034e-05	0.174931	0.437333	183
43155	231868_at	57594	HOMEZ	homeobox and leucine zipper encoding	NM_020834	-0.31206	1.70467e-05	-0.437323	-0.174919	183
14598	203116_s_at	2235	FECH	ferrochelatase	NM_000140 /// NM_001012515	0.312048	1.70601e-05	0.174906	0.437312	183
54290	243008_at	6009	RHEB	Ras homolog enriched in brain	NM_005614	-0.311982	1.71346e-05	-0.437253	-0.174835	183
25986	214657_s_at	283131 /// 693197	MIR612 /// NEAT1	microRNA 612 /// nuclear paraspeckle assembly transcript 1 (non-protein coding)	NR_002802 /// NR_028272 /// NR_030343	-0.311812	1.73264e-05	-0.4371	-0.174652	183
12927	201446_s_at	7072	TIA1	TIA1 cytotoxic granule-associated RNA binding protein	NM_022037 /// NM_022173	-0.311751	1.73946e-05	-0.437046	-0.174587	183
12585	201104_x_at	25832 /// 149013 /// 200030 /// 284565 /// 343505 /// 400818 /// 728841 /// 728912 ///	LOC100288142 /// LOC101059961 /// LOC101060202 /// LOC101060226 /// LOC101060362 /// LOC101060531 /// LOC101060684 /// NBPF10 /// NBPF11 /// NBPF12 /// NBPF14 /// NBPF15 /// NBPF16 /// NBPF24 /// NBPF7 /// NBPF8 /// NBPF9	neuroblastoma breakpoint family member /// neuroblastoma breakpoint family member 21-li	NM_001037501 /// NM_001037675 /// NM_001039703 /// NM_001047980 /// NM_001101663 /// NM	-0.311724	1.74261e-05	-0.437022	-0.174558	183
47198	235916_at	219539	YPEL4	yippee-like 4 (Drosophila)	NM_145008	0.311613	1.75534e-05	0.174438	0.436922	183
37718	226429_at	55425 /// 100996395	KIAA1704 /// LOC100996395	KIAA1704 /// uncharacterized LOC100996395	NM_018559 /// XR_159008 /// XR_159229 /// XR_172003	-0.311587	1.75832e-05	-0.436899	-0.17441	183
46870	235588_at	157570	ESCO2	establishment of sister chromatid cohesion N-acetyltransferase 2	NM_001017420	0.311511	1.76698e-05	0.17433	0.436831	183
36166	224875_at	134553	C5orf24	chromosome 5 open reading frame 24	NM_001135586 /// NM_152409	-0.311462	1.77269e-05	-0.436787	-0.174277	183
14221	202740_at	95 /// 100526760	ABHD14A-ACY1 /// ACY1	ABHD14A-ACY1 readthrough (NMD candidate) /// aminoacylase 1	NM_000666 /// NM_001198895 /// NM_001198896 /// NM_001198897 /// NM_001198898 /// NR_03	0.311462	1.77272e-05	0.174276	0.436787	183
24926	213593_s_at	29896	TRA2A	transformer 2 alpha homolog (Drosophila)	NM_013293	-0.311437	1.77554e-05	-0.436765	-0.17425	183
23853	212515_s_at	1654	DDX3X	DEAD (Asp-Glu-Ala-Asp) box polypeptide 3, X-linked	NM_001193416 /// NM_001193417 /// NM_001356 /// NM_024005	-0.311304	1.79109e-05	-0.436645	-0.174107	183
20494	209047_at	358	AQP1	aquaporin 1 (Colton blood group)	NM_000385 /// NM_001185060 /// NM_001185061 /// NM_001185062 /// NM_198098	0.310958	1.83199e-05	0.173736	0.436335	183
46789	235507_at	115294	PCMTD1	protein-L-isoaspartate (D-aspartate) O-methyltransferase domain containing 1	NM_052937	-0.310895	1.8395e-05	-0.436279	-0.173668	183
29904	218586_at	55257	MRGBP	MRG/MORF4L binding protein	NM_018270	0.310867	1.84296e-05	0.173637	0.436253	183
13790	202309_at	4522	MTHFD1	methylenetetrahydrofolate dehydrogenase (NADP+ dependent) 1, methenyltetrahydrofolate c	NM_005956	0.31086	1.84378e-05	0.17363	0.436247	183
41386	230099_at	---	---	---	---	-0.310828	1.8476e-05	-0.436219	-0.173596	183
34416	223105_s_at	51522 /// 81853	TMEM14B /// TMEM14C	transmembrane protein 14B /// transmembrane protein 14C	NM_001127711 /// NM_001165258 /// NM_016462 /// NM_030969	0.310825	1.84796e-05	0.173593	0.436216	183
53851	242569_at	10254	STAM2	signal transducing adaptor molecule (SH3 domain and ITAM motif) 2	NM_005843	-0.310782	1.8532e-05	-0.436177	-0.173546	183
16307	204827_s_at	899	CCNF	cyclin F	NM_001761	0.310712	1.86162e-05	0.173471	0.436115	183
43919	232632_at	---	OTTHUMG00000177201 /// RP11-797A18.5	NULL /// NULL	---	-0.310637	1.87079e-05	-0.436047	-0.17339	183
54157	242875_at	---	---	---	---	-0.310593	1.87612e-05	-0.436008	-0.173344	183
5606	1557329_at	---	---	---	---	-0.310586	1.87694e-05	-0.436002	-0.173336	183
38078	226790_at	729967	MORN2	MORN repeat containing 2	NM_001145450 /// NM_194270	0.310576	1.87824e-05	0.173325	0.435993	183
25537	214205_x_at	10539	GLRX3	glutaredoxin 3	NM_001199868 /// NM_006541	0.310541	1.88253e-05	0.173287	0.435961	183
36976	225686_at	348235	SKA2	spindle and kinetochore associated complex subunit 2	NM_001100595 /// NM_182620	0.310504	1.88703e-05	0.173248	0.435928	183
16248	204768_s_at	2237	FEN1	flap structure-specific endonuclease 1	NM_004111	0.31042	1.89737e-05	0.173158	0.435853	183
49772	238490_at	158358	KIAA2026	KIAA2026	NM_001017969	-0.310401	1.89976e-05	-0.435836	-0.173137	183
13374	201893_x_at	1634	DCN	decorin	NM_001920 /// NM_133503 /// NM_133504 /// NM_133505 /// NM_133506 /// NM_133507	0.310396	1.90028e-05	0.173133	0.435832	183
17065	205585_at	2120	ETV6	ets variant 6	NM_001987	-0.310341	1.90721e-05	-0.435782	-0.173073	183
22266	210854_x_at	6535	SLC6A8	solute carrier family 6 (neurotransmitter transporter, creatine), member 8	NM_001142805 /// NM_001142806 /// NM_005629	0.310331	1.90833e-05	0.173063	0.435774	183
21020	209577_at	5833	PCYT2	phosphate cytidylyltransferase 2, ethanolamine	NM_001184917 /// NM_001256433 /// NM_001256434 /// NM_001256435 /// NM_002861 /// NR_03	0.310301	1.9121e-05	0.17303	0.435747	183
21792	210361_s_at	1998	ELF2	E74-like factor 2 (ets domain transcription factor)	NM_001276457 /// NM_001276458 /// NM_001276459 /// NM_006874 /// NM_201999	-0.310278	1.91501e-05	-0.435726	-0.173005	183
3605	1554447_at	554203	JPX	JPX transcript, XIST activator (non-protein coding)	NR_024582	-0.310251	1.91829e-05	-0.435702	-0.172977	183
31104	219787_s_at	1894	ECT2	epithelial cell transforming sequence 2 oncogene	NM_001258315 /// NM_001258316 /// NM_018098	0.310218	1.92245e-05	0.172941	0.435672	183
21860	210429_at	6007	RHD	Rh blood group, D antigen	NM_001127691 /// NM_016124 /// NM_016225	0.310184	1.92677e-05	0.172904	0.435641	183
23675	212337_at	55000	TUG1	taurine upregulated 1 (non-protein coding)	NR_002323	-0.310056	1.94277e-05	-0.435527	-0.172768	183
42257	230970_at	---	---	---	---	-0.310046	1.94415e-05	-0.435518	-0.172756	183
32879	221563_at	11221	DUSP10	dual specificity phosphatase 10	NM_007207 /// NM_144728 /// NM_144729	-0.309993	1.95079e-05	-0.43547	-0.1727	183
12487	201006_at	7001	PRDX2	peroxiredoxin 2	NM_005809 /// NM_181737 /// NM_181738	0.309951	1.95617e-05	0.172654	0.435432	183
32543	221227_x_at	51805	COQ3	coenzyme Q3 methyltransferase	NM_017421	0.309919	1.96023e-05	0.17262	0.435404	183
15411	203931_s_at	6182	MRPL12	mitochondrial ribosomal protein L12	NM_002949	0.309889	1.96409e-05	0.172587	0.435377	183
54243	242961_x_at	23586	DDX58	DEAD (Asp-Glu-Ala-Asp) box polypeptide 58	NM_014314	-0.309845	1.9696e-05	-0.435338	-0.172541	183
36229	224938_at	57532	NUFIP2	nuclear fragile X mental retardation protein interacting protein 2	NM_020772	-0.309807	1.97451e-05	-0.435304	-0.1725	183
37116	225826_at	326625	MMAB	methylmalonic aciduria (cobalamin deficiency) cblB type	NM_052845 /// NR_038118	0.309792	1.9765e-05	0.172483	0.43529	183
34597	223287_s_at	27086	FOXP1	forkhead box P1	NM_001012505 /// NM_001244808 /// NM_001244810 /// NM_001244812 /// NM_001244813 /// NM	-0.309777	1.97839e-05	-0.435277	-0.172468	183
56577	60815_at	84820	POLR2J4	polymerase (RNA) II (DNA directed) polypeptide J4, pseudogene	NM_032734 /// NR_003655	-0.309742	1.9829e-05	-0.435245	-0.17243	183
29479	218161_s_at	54982	CLN6	ceroid-lipofuscinosis, neuronal 6, late infantile, variant	NM_017882	0.309741	1.98306e-05	0.172429	0.435244	183
54209	242927_at	64421	DCLRE1C	DNA cross-link repair 1C	NM_001033855 /// NM_001033857 /// NM_001033858 /// NM_022487	-0.309671	1.99202e-05	-0.435182	-0.172354	183
56503	51228_at	389677	RBM12B	RNA binding motif protein 12B	NM_203390	-0.309641	1.99599e-05	-0.435154	-0.172321	183
20419	208971_at	7389	UROD	uroporphyrinogen decarboxylase	NM_000374 /// NR_036510	0.309622	1.99836e-05	0.172302	0.435138	183
27024	215698_at	5927	KDM5A	lysine (K)-specific demethylase 5A	NM_001042603 /// NM_005056	-0.30951	2.013e-05	-0.435037	-0.172181	183
53928	242646_at	---	---	---	---	-0.30946	2.01946e-05	-0.434993	-0.172128	183
33996	222684_s_at	79954	NOL10	nucleolar protein 10	NM_001261392 /// NM_001261394 /// NM_024894 /// NR_048552	0.309413	2.02562e-05	0.172078	0.434951	183
50843	239561_at	---	---	---	---	-0.309296	2.04105e-05	-0.434846	-0.171952	183
9157	1563259_at	---	---	---	---	-0.309271	2.04442e-05	-0.434823	-0.171925	183
25417	214085_x_at	11010	GLIPR1	GLI pathogenesis-related 1	NM_006851	-0.309269	2.04472e-05	-0.434821	-0.171922	183
15030	203550_s_at	10712	FAM189B	family with sequence similarity 189, member B	NM_001267608 /// NM_006589 /// NM_198264	0.309124	2.06393e-05	0.171767	0.434692	183
42603	231316_at	---	---	---	---	-0.3091	2.06716e-05	-0.43467	-0.171742	183
55338	244055_at	---	---	---	---	-0.309065	2.07188e-05	-0.434638	-0.171704	183
43003	231716_at	54542	RC3H2	ring finger and CCCH-type domains 2	NM_001100588 /// NM_018835	-0.30904	2.07525e-05	-0.434616	-0.171677	183
51334	240052_at	3708	ITPR1	inositol 1,4,5-trisphosphate receptor, type 1	NM_001099952 /// NM_001168272 /// NM_002222	-0.308974	2.08413e-05	-0.434557	-0.171606	183
51456	240174_at	---	---	---	---	-0.308873	2.09786e-05	-0.434466	-0.171497	183
4962	1556323_at	10659	CELF2	CUGBP, Elav-like family member 2	NM_001025076 /// NM_001025077 /// NM_001083591 /// NM_006561	-0.30886	2.09952e-05	-0.434455	-0.171484	183
37858	226569_s_at	63922	CHTF18	CTF18, chromosome transmission fidelity factor 18 homolog (S. cerevisiae)	NM_022092	0.308701	2.12128e-05	0.171313	0.434312	183
26776	215449_at	222642	TSPO2	translocator protein 2	NM_001010873 /// NM_001159726	0.308587	2.13703e-05	0.171191	0.434209	183
44827	233543_s_at	84142	FAM175A	family with sequence similarity 175, member A	NM_139076	-0.308514	2.14709e-05	-0.434144	-0.171113	183
22156	210742_at	8556	CDC14A	cell division cycle 14A	NM_003672 /// NM_033312 /// NM_033313	-0.308513	2.14723e-05	-0.434143	-0.171112	183
29269	217951_s_at	23469	PHF3	PHD finger protein 3	NM_015153	-0.308511	2.1475e-05	-0.434142	-0.17111	183
13596	202115_s_at	26155	NOC2L	nucleolar complex associated 2 homolog (S. cerevisiae)	NM_015658	0.308443	2.15704e-05	0.171036	0.43408	183
27308	215983_s_at	7993	UBXN8	UBX domain protein 8	NM_005671	0.308441	2.15733e-05	0.171034	0.434078	183
43122	231835_at	127281	FAM213B	family with sequence similarity 213, member B	NM_001195736 /// NM_001195737 /// NM_001195738 /// NM_001195740 /// NM_001195741 /// NM	0.308418	2.16052e-05	0.171009	0.434058	183
29264	217946_s_at	10055	SAE1	SUMO1 activating enzyme subunit 1	NM_001145713 /// NM_001145714 /// NM_005500 /// NR_027280	0.308372	2.16686e-05	0.170961	0.434017	183
13260	201779_s_at	11342	RNF13	ring finger protein 13	NM_007282 /// NM_183381 /// NM_183382 /// NM_183383 /// NM_183384	-0.30826	2.18265e-05	-0.433916	-0.17084	183
6412	1558739_at	---	---	---	---	-0.308202	2.19078e-05	-0.433865	-0.170778	183
2291	1552622_s_at	246721 /// 441259 /// 548644 /// 100134938	LOC441259 /// POLR2J2 /// POLR2J3 /// UPK3BL	postmeiotic segregation increased 2 pseudogene /// polymerase (RNA) II (DNA directed) p	NM_001015884 /// NM_001097615 /// NM_001114403 /// NM_032958 /// NM_032959 /// NM_14532	-0.308191	2.19233e-05	-0.433855	-0.170766	183
23743	212405_s_at	51603	METTL13	methyltransferase like 13	NM_001007239 /// NM_014955 /// NM_015935	0.308188	2.19284e-05	0.170763	0.433852	183
46829	235547_at	10443	N4BP2L2	NEDD4 binding protein 2-like 2	NM_001278432 /// NM_014887 /// NM_033111	-0.308139	2.19979e-05	-0.433808	-0.17071	183
51097	239815_at	---	---	---	---	-0.308055	2.21176e-05	-0.433732	-0.17062	183
20474	209027_s_at	10006	ABI1	abl-interactor 1	NM_001012750 /// NM_001012751 /// NM_001012752 /// NM_001178116 /// NM_001178119 /// NM	-0.308031	2.21512e-05	-0.433711	-0.170595	183
6527	1558924_s_at	6249	CLIP1	CAP-GLY domain containing linker protein 1	NM_001247997 /// NM_002956 /// NM_198240	-0.307815	2.24632e-05	-0.433517	-0.170362	183
40960	229673_at	55668	GPATCH2L	G patch domain containing 2-like	NM_017926 /// NM_017972	-0.307734	2.25804e-05	-0.433444	-0.170276	183
42396	231109_at	---	---	---	---	-0.307681	2.26575e-05	-0.433397	-0.170219	183
4635	1555827_at	57018	CCNL1	cyclin L1	NM_020307	-0.307678	2.26614e-05	-0.433394	-0.170216	183
16644	205164_at	23464	GCAT	glycine C-acetyltransferase	NM_001171690 /// NM_014291	0.307613	2.27573e-05	0.170146	0.433336	183
14601	203119_at	79080	CCDC86	coiled-coil domain containing 86	NM_024098	0.307505	2.29165e-05	0.17003	0.433239	183
47895	236613_at	58517	RBM25	RNA binding motif protein 25	NM_021239	-0.307451	2.29961e-05	-0.43319	-0.169972	183
43396	232109_at	127733	UBXN10	UBX domain protein 10	NM_152376	0.307408	2.30593e-05	0.169926	0.433152	183
6185	1558330_x_at	4796	TONSL	tonsoku-like, DNA repair protein	NM_013432	0.307375	2.31086e-05	0.169891	0.433122	183
49107	237825_x_at	---	---	---	---	-0.307345	2.31537e-05	-0.433095	-0.169858	183
56524	53987_at	57610	RANBP10	RAN binding protein 10	NM_020850	0.307313	2.32016e-05	0.169824	0.433066	183
26222	214894_x_at	23499	MACF1	microtubule-actin crosslinking factor 1	NM_012090 /// NM_033044	-0.307175	2.34079e-05	-0.432943	-0.169676	183
3257	1553954_at	199857	ALG14	ALG14, UDP-N-acetylglucosaminyltransferase subunit	NM_144988	0.307155	2.3438e-05	0.169655	0.432925	183
18661	207183_at	2842	GPR19	G protein-coupled receptor 19	NM_006143	0.30711	2.35062e-05	0.169606	0.432885	183
13092	201611_s_at	23463	ICMT	isoprenylcysteine carboxyl methyltransferase	NM_012405 /// NM_170705	0.307075	2.35596e-05	0.169569	0.432853	183
20114	208664_s_at	7267 /// 286495	TTC3 /// TTC3P1	tetratricopeptide repeat domain 3 /// tetratricopeptide repeat domain 3 pseudogene 1	NM_001001894 /// NM_003316 /// NR_030737	-0.306989	2.36901e-05	-0.432776	-0.169476	183
16929	205449_at	29901	SAC3D1	SAC3 domain containing 1	NM_013299	0.306949	2.37514e-05	0.169433	0.43274	183
23578	212239_at	5295	PIK3R1	phosphoinositide-3-kinase, regulatory subunit 1 (alpha)	NM_001242466 /// NM_181504 /// NM_181523 /// NM_181524	-0.30691	2.38103e-05	-0.432705	-0.169392	183
35055	223746_at	6789	STK4	serine/threonine kinase 4	NM_006282	-0.306892	2.38381e-05	-0.432689	-0.169373	183
37887	226599_at	85462	FHDC1	FH2 domain containing 1	NM_033393	0.306831	2.39316e-05	0.169307	0.432634	183
23119	211767_at	84296	GINS4	GINS complex subunit 4 (Sld5 homolog)	NM_032336	0.306798	2.39826e-05	0.169272	0.432604	183
9460	1563975_at	55819	RNF130	ring finger protein 130	NM_018434	-0.306724	2.40964e-05	-0.432538	-0.169193	183
2288	1552619_a_at	54443	ANLN	anillin, actin binding protein	NM_018685	0.306711	2.41166e-05	0.169179	0.432527	183
49818	238536_at	---	---	---	---	-0.30652	2.44147e-05	-0.432355	-0.168974	183
15708	204228_at	10465	PPIH	peptidylprolyl isomerase H (cyclophilin H)	NM_006347	0.306474	2.44861e-05	0.168925	0.432314	183
13127	201646_at	950	SCARB2	scavenger receptor class B, member 2	NM_001204255 /// NM_005506	-0.306454	2.45175e-05	-0.432296	-0.168903	183
30116	218799_at	54707	GPN2	GPN-loop GTPase 2	NM_018066	0.306382	2.46322e-05	0.168825	0.432231	183
39417	228130_at	100101467	ZSCAN30	zinc finger and SCAN domain containing 30	NM_001112734 /// NM_001166012	-0.306377	2.46394e-05	-0.432227	-0.168821	183
19506	208044_s_at	5467	PPARD	peroxisome proliferator-activated receptor delta	NM_001171818 /// NM_001171819 /// NM_001171820 /// NM_006238 /// NM_177435	0.306343	2.46932e-05	0.168784	0.432196	183
35858	224566_at	283131 /// 693197	MIR612 /// NEAT1	microRNA 612 /// nuclear paraspeckle assembly transcript 1 (non-protein coding)	NR_002802 /// NR_028272 /// NR_030343	-0.306236	2.48636e-05	-0.4321	-0.168669	183
22160	210746_s_at	2038	EPB42	erythrocyte membrane protein band 4.2	NM_000119 /// NM_001114134	0.306218	2.48922e-05	0.16865	0.432084	183
13240	201759_at	6904	TBCD	tubulin folding cofactor D	NM_001033052 /// NM_005993	0.306188	2.49394e-05	0.168618	0.432057	183
30385	219068_x_at	55210	ATAD3A	ATPase family, AAA domain containing 3A	NM_001170535 /// NM_001170536 /// NM_018188	0.306075	2.51218e-05	0.168496	0.431955	183
34406	223094_s_at	56172	ANKH	ankylosis, progressive homolog (mouse)	NM_054027	0.30607	2.51287e-05	0.168492	0.431952	183
48256	236974_at	---	---	---	---	-0.306055	2.51538e-05	-0.431938	-0.168475	183
17124	205644_s_at	6637	SNRPG	small nuclear ribonucleoprotein polypeptide G	NM_003096	0.305881	2.54357e-05	0.168289	0.431782	183
35530	224227_s_at	55814	BDP1	B double prime 1, subunit of RNA polymerase III transcription initiation factor IIIB	NM_018429	-0.305818	2.55382e-05	-0.431725	-0.168221	183
46495	235213_at	3707	ITPKB	inositol-trisphosphate 3-kinase B	NM_002221	-0.305784	2.55935e-05	-0.431695	-0.168185	183
50862	239580_at	2982	GUCY1A3	guanylate cyclase 1, soluble, alpha 3	NM_000856 /// NM_001130682 /// NM_001130683 /// NM_001130684 /// NM_001130685 /// NM_00	-0.305755	2.56416e-05	-0.431668	-0.168154	183
45693	234411_x_at	960	CD44	CD44 molecule (Indian blood group)	NM_000610 /// NM_001001389 /// NM_001001390 /// NM_001001391 /// NM_001001392 /// NM_00	-0.305612	2.5877e-05	-0.43154	-0.168	183
39624	228337_at	114825	PWWP2A	PWWP domain containing 2A	NM_001130864 /// NM_001267035 /// NM_052927	-0.305607	2.58861e-05	-0.431535	-0.167995	183
29712	218394_at	79641	ROGDI	rogdi homolog (Drosophila)	NM_024589 /// NR_046480	0.305582	2.59263e-05	0.167969	0.431514	183
14462	202980_s_at	6477	SIAH1	siah E3 ubiquitin protein ligase 1	NM_001006610 /// NM_003031	-0.30551	2.60469e-05	-0.431448	-0.167891	183
29898	218580_x_at	54998	AURKAIP1	aurora kinase A interacting protein 1	NM_001127229 /// NM_001127230 /// NM_017900	0.305485	2.60879e-05	0.167864	0.431426	183
46262	234980_at	148534	TMEM56	transmembrane protein 56	NM_001199679 /// NM_152487	0.305452	2.61434e-05	0.167829	0.431397	183
30888	219571_s_at	7559	ZNF12	zinc finger protein 12	NM_006956 /// NM_016265	-0.305431	2.61776e-05	-0.431378	-0.167807	183
38785	227498_at	55553	SOX6	SRY (sex determining region Y)-box 6	NM_001145811 /// NM_001145819 /// NM_017508 /// NM_033326	0.305395	2.62384e-05	0.167768	0.431346	183
37078	225788_at	88745	RRP36	ribosomal RNA processing 36 homolog (S. cerevisiae)	NM_033112	0.305361	2.62951e-05	0.167732	0.431315	183
12816	201335_s_at	23365	ARHGEF12	Rho guanine nucleotide exchange factor (GEF) 12	NM_001198665 /// NM_015313	0.305356	2.63042e-05	0.167726	0.43131	183
7770	1561067_at	---	---	---	---	-0.305326	2.63548e-05	-0.431283	-0.167694	183
24222	212884_x_at	348	APOE	apolipoprotein E	NM_000041	0.305301	2.6397e-05	0.167667	0.431261	183
28817	217499_x_at	100506759	OR7E37P	olfactory receptor, family 7, subfamily E, member 37 pseudogene	NR_002163	0.305288	2.64191e-05	0.167653	0.431249	183
5854	1557698_at	---	---	---	---	-0.30517	2.66193e-05	-0.431143	-0.167526	183
13342	201861_s_at	9208	LRRFIP1	leucine rich repeat (in FLII) interacting protein 1	NM_001137550 /// NM_001137551 /// NM_001137552 /// NM_001137553 /// NM_004735	-0.305142	2.66657e-05	-0.431119	-0.167497	183
43674	232387_at	11276	SYNRG	synergin, gamma	NM_001163544 /// NM_001163545 /// NM_001163546 /// NM_001163547 /// NM_007247 /// NM_08	-0.305125	2.66945e-05	-0.431104	-0.167479	183
51421	240139_at	---	---	---	---	-0.305094	2.67475e-05	-0.431076	-0.167446	183
23620	212281_s_at	27346	TMEM97	transmembrane protein 97	NM_014573	0.305071	2.67868e-05	0.167421	0.431055	183
15930	204450_x_at	335	APOA1	apolipoprotein A-I	NM_000039	0.305059	2.68088e-05	0.167407	0.431043	183
13699	202218_s_at	9415	FADS2	fatty acid desaturase 2	NM_004265	0.305038	2.68441e-05	0.167385	0.431025	183
40731	229444_at	---	---	---	---	0.304892	2.70949e-05	0.167229	0.430894	183
39860	228573_at	118429	ANTXR2	anthrax toxin receptor 2	NM_001145794 /// NM_058172	-0.304845	2.71761e-05	-0.430852	-0.167179	183
24741	213407_at	23035	PHLPP2	PH domain and leucine rich repeat protein phosphatase 2	NM_015020	0.304815	2.72294e-05	0.167146	0.430824	183
48239	236957_at	157313	CDCA2	cell division cycle associated 2	NM_152562	0.304803	2.72488e-05	0.167134	0.430814	183
46670	235388_at	80205	CHD9	chromodomain helicase DNA binding protein 9	NM_025134	-0.304796	2.72625e-05	-0.430807	-0.167125	183
17142	205662_at	27077	B9D1	B9 protein domain 1	NM_001243473 /// NM_001243475 /// NM_015681	0.304702	2.74251e-05	0.167026	0.430724	183
12178	200697_at	3098	HK1	hexokinase 1	NM_000188 /// NM_033496 /// NM_033497 /// NM_033498 /// NM_033500	0.30469	2.74461e-05	0.167013	0.430713	183
50556	239274_at	---	---	---	---	-0.304669	2.74827e-05	-0.430694	-0.16699	183
33060	221747_at	7145	TNS1	tensin 1	NM_022648	0.304611	2.75851e-05	0.166928	0.430642	183
23588	212249_at	5295	PIK3R1	phosphoinositide-3-kinase, regulatory subunit 1 (alpha)	NM_001242466 /// NM_181504 /// NM_181523 /// NM_181524	-0.304606	2.7594e-05	-0.430637	-0.166922	183
43599	232312_at	55291	PPP6R3	protein phosphatase 6, regulatory subunit 3	NM_001164160 /// NM_001164161 /// NM_001164162 /// NM_001164163 /// NM_001164164 /// NM	-0.3046	2.76043e-05	-0.430632	-0.166916	183
48160	236878_at	---	---	---	---	-0.3046	2.76046e-05	-0.430632	-0.166916	183
53507	242225_at	---	---	---	---	-0.304461	2.78494e-05	-0.430507	-0.166767	183
54390	243108_at	10048	RANBP9	RAN binding protein 9	NM_005493	-0.304402	2.79545e-05	-0.430454	-0.166704	183
50786	239504_at	---	---	---	---	-0.30436	2.80305e-05	-0.430416	-0.166658	183
50184	238902_at	---	---	---	---	-0.304334	2.80765e-05	-0.430393	-0.166631	183
40926	229639_s_at	6573	SLC19A1	solute carrier family 19 (folate transporter), member 1	NM_001205206 /// NM_001205207 /// NM_003056 /// NM_194255	0.304325	2.80927e-05	0.166621	0.430385	183
41434	230147_at	2151	F2RL2	coagulation factor II (thrombin) receptor-like 2	NM_001256566 /// NM_004101	-0.304243	2.82392e-05	-0.430311	-0.166534	183
51562	240280_at	402682	UFSP1	UFM1-specific peptidase 1 (non-functional)	NM_001015072	0.304094	2.85077e-05	0.166374	0.430178	183
21788	210357_s_at	54498	SMOX	spermine oxidase	NM_001270691 /// NM_175839 /// NM_175840 /// NM_175841 /// NM_175842	0.304094	2.85091e-05	0.166373	0.430177	183
48144	236862_at	57120	GOPC	golgi-associated PDZ and coiled-coil motif containing	NM_001017408 /// NM_020399	-0.304056	2.85767e-05	-0.430144	-0.166334	183
27861	216538_at	---	---	---	---	-0.304007	2.86666e-05	-0.430099	-0.166281	183
34501	223190_s_at	55904	KMT2E	lysine (K)-specific methyltransferase 2E	NM_018682 /// NM_032187 /// NM_182931	-0.303987	2.87026e-05	-0.430082	-0.166259	183
15624	204144_s_at	9091	PIGQ	phosphatidylinositol glycan anchor biosynthesis, class Q	NM_004204 /// NM_148920	0.303951	2.8769e-05	0.166221	0.430049	183
36224	224933_s_at	221037	JMJD1C	jumonji domain containing 1C	NM_004241 /// NM_032776	-0.303928	2.88117e-05	-0.430028	-0.166196	183
12683	201202_at	5111	PCNA	proliferating cell nuclear antigen	NM_002592 /// NM_182649	0.303744	2.91508e-05	0.165998	0.429863	183
13638	202157_s_at	10659	CELF2	CUGBP, Elav-like family member 2	NM_001025076 /// NM_001025077 /// NM_001083591 /// NM_006561	-0.30369	2.92499e-05	-0.429815	-0.165941	183
20717	209270_at	3914	LAMB3	laminin, beta 3	NM_000228 /// NM_001017402 /// NM_001127641	0.303663	2.93006e-05	0.165912	0.42979	183
39202	227915_at	51676	ASB2	ankyrin repeat and SOCS box containing 2	NM_001202429 /// NM_016150	0.303616	2.93886e-05	0.165861	0.429748	183
54706	243424_at	---	---	---	---	0.303603	2.94118e-05	0.165848	0.429737	183
34090	222778_s_at	7468	WHSC1	Wolf-Hirschhorn syndrome candidate 1	NM_001042424 /// NM_007331 /// NM_014919 /// NM_133330 /// NM_133331 /// NM_133332 ///	0.303575	2.94649e-05	0.165818	0.429711	183
32815	221499_s_at	8675	STX16	syntaxin 16	NM_001001433 /// NM_001001434 /// NM_001134772 /// NM_001134773 /// NM_001204868 /// NM	-0.303475	2.9652e-05	-0.429622	-0.165711	183
20464	209017_s_at	9361	LONP1	lon peptidase 1, mitochondrial	NM_001276479 /// NM_001276480 /// NM_004793 /// NR_076392	0.303439	2.97196e-05	0.165672	0.42959	183
53945	242663_at	148189	LINC00662	long intergenic non-protein coding RNA 662	NR_027301	-0.303434	2.97299e-05	-0.429585	-0.165667	183
25183	213850_s_at	9169	SCAF11	SR-related CTD-associated factor 11	NM_004719	-0.303383	2.98259e-05	-0.429539	-0.165612	183
42234	230947_at	124404	2012-09-01	septin 12	NM_001154458 /// NM_144605	0.303342	2.99035e-05	0.165568	0.429502	183
39429	228142_at	29796	UQCR10	ubiquinol-cytochrome c reductase, complex III subunit X	NM_001003684 /// NM_013387	0.303331	2.99242e-05	0.165557	0.429492	183
27379	216054_x_at	4635	MYL4	myosin, light chain 4, alkali; atrial, embryonic	NM_001002841 /// NM_002476	0.303264	3.00519e-05	0.165485	0.429432	183
9913	1565579_at	---	---	---	---	0.303176	3.02204e-05	0.16539	0.429353	183
16801	205321_at	1968	EIF2S3	eukaryotic translation initiation factor 2, subunit 3 gamma, 52kDa	NM_001415	-0.303133	3.03032e-05	-0.429314	-0.165344	183
20578	209131_s_at	8773	SNAP23	synaptosomal-associated protein, 23kDa	NM_003825 /// NM_130798	-0.303117	3.03334e-05	-0.4293	-0.165327	183
43182	231895_at	163786	SASS6	spindle assembly 6 homolog (C. elegans)	NM_194292	0.303025	3.05113e-05	0.165228	0.429217	183
48872	237590_at	---	---	---	---	0.303021	3.05184e-05	0.165225	0.429214	183
13588	202107_s_at	4171	MCM2	minichromosome maintenance complex component 2	NM_004526 /// NR_073375	0.303016	3.05279e-05	0.165219	0.429209	183
44215	232929_at	---	---	---	---	-0.302893	3.07672e-05	-0.429099	-0.165087	183
11088	1569142_at	10206	TRIM13	tripartite motif containing 13	NM_001007278 /// NM_005798 /// NM_052811 /// NM_213590	-0.302849	3.08541e-05	-0.429059	-0.16504	183
28455	217135_x_at	---	COX6B1P3 /// COX6B1P3	cytochrome c oxidase subunit VIb polypeptide 1 (ubiquitous) pseudogene 3 /// NULL	---	0.302838	3.08745e-05	0.165028	0.429049	183
30261	218944_at	65263	PYCRL	pyrroline-5-carboxylate reductase-like	NM_023078	0.302759	3.103e-05	0.164943	0.428978	183
51810	240528_s_at	60412	EXOC4	exocyst complex component 4	NM_001037126 /// NM_021807	-0.302748	3.10511e-05	-0.428969	-0.164932	183
33080	221767_x_at	3069	HDLBP	high density lipoprotein binding protein	NM_001243900 /// NM_005336 /// NM_203346	0.302741	3.10646e-05	0.164925	0.428962	183
28921	217603_at	23545	ATP6V0A2	ATPase, H+ transporting, lysosomal V0 subunit a2	NM_012463	-0.302725	3.10959e-05	-0.428948	-0.164908	183
28213	216890_at	---	---	---	---	0.30266	3.1224e-05	0.164838	0.42889	183
40842	229555_at	11227	GALNT5	UDP-N-acetyl-alpha-D-galactosamine:polypeptide N-acetylgalactosaminyltransferase 5 (Gal	NM_014568	0.302642	3.12597e-05	0.164819	0.428874	183
12958	201477_s_at	6240	RRM1	ribonucleotide reductase M1	NM_001033	0.302593	3.1358e-05	0.164766	0.428829	183
29703	218385_at	55168	MRPS18A	mitochondrial ribosomal protein S18A	NM_001193343 /// NM_018135	0.302563	3.14171e-05	0.164734	0.428802	183
24421	213085_s_at	23286	WWC1	WW and C2 domain containing 1	NM_001161661 /// NM_001161662 /// NM_015238	0.302493	3.15562e-05	0.164659	0.428739	183
3700	1554571_at	54518	APBB1IP	amyloid beta (A4) precursor protein-binding, family B, member 1 interacting protein	NM_019043	-0.302403	3.1736e-05	-0.428659	-0.164563	183
24360	213024_at	7110	TMF1	TATA element modulatory factor 1	NM_007114	-0.302374	3.17942e-05	-0.428633	-0.164532	183
41372	230085_at	5165	PDK3	pyruvate dehydrogenase kinase, isozyme 3	NM_001142386 /// NM_005391	-0.302345	3.18523e-05	-0.428607	-0.164501	183
32743	221427_s_at	81669	CCNL2	cyclin L2	NM_001039577 /// NM_001144867 /// NM_001144868 /// NM_030937	-0.302297	3.19495e-05	-0.428563	-0.164449	183
29675	218357_s_at	26521	TIMM8B	translocase of inner mitochondrial membrane 8 homolog B (yeast)	NM_012459 /// NR_028383	0.302278	3.19881e-05	0.164429	0.428546	183
26891	215565_at	---	AC104699.1 /// OTTHUMG00000155125	NULL /// NULL	---	0.302203	3.21399e-05	0.164348	0.428479	183
50309	239027_at	81704	DOCK8	dedicator of cytokinesis 8	NM_001190458 /// NM_001193536 /// NM_203447	-0.302173	3.22005e-05	-0.428452	-0.164317	183
32344	221027_s_at	81579	PLA2G12A	phospholipase A2, group XIIA	NM_030821	0.302152	3.22438e-05	0.164294	0.428433	183
21525	210088_x_at	4635	MYL4	myosin, light chain 4, alkali; atrial, embryonic	NM_001002841 /// NM_002476	0.302095	3.23598e-05	0.164233	0.428382	183
48403	237121_at	---	---	---	---	-0.302083	3.23841e-05	-0.428371	-0.16422	183
38071	226783_at	85007	PHYKPL	5-phosphohydroxy-L-lysine phospho-lyase	NM_001278346 /// NM_153373 /// NR_103508 /// NR_103509 /// NR_103510	-0.302015	3.25251e-05	-0.42831	-0.164146	183
14419	202937_x_at	27341	RRP7A	ribosomal RNA processing 7 homolog A (S. cerevisiae)	NM_015703	0.302004	3.25471e-05	0.164135	0.4283	183
23627	212288_at	23048	FNBP1	formin binding protein 1	NM_015033	-0.301984	3.25886e-05	-0.428282	-0.164113	183
38742	227454_at	57551	TAOK1	TAO kinase 1	NM_020791 /// NM_025142	-0.301983	3.25906e-05	-0.428281	-0.164112	183
39537	228250_at	96459	FNIP1	folliculin interacting protein 1	NM_001008738 /// NM_133372	-0.301937	3.26854e-05	-0.42824	-0.164063	183
9185	1563321_s_at	8028	MLLT10	myeloid/lymphoid or mixed-lineage leukemia (trithorax homolog, Drosophila); translocate	NM_001009569 /// NM_001195626 /// NM_001195627 /// NM_001195628 /// NM_001195630 /// NM	-0.301897	3.27678e-05	-0.428204	-0.16402	183
24355	213019_at	26953	RANBP6	RAN binding protein 6	NM_001243202 /// NM_001243203 /// NM_012416	-0.301859	3.2845e-05	-0.42817	-0.163981	183
45690	234408_at	112744	IL17F	interleukin 17F	NM_052872	0.301826	3.29134e-05	0.163945	0.428141	183
54611	243329_at	---	---	---	---	-0.301825	3.2916e-05	-0.428139	-0.163944	183
50038	238756_at	283431	GAS2L3	growth arrest-specific 2 like 3	NM_174942	0.301816	3.29362e-05	0.163933	0.428131	183
41393	230106_at	79364	ZXDC	ZXD family zinc finger C	NM_001040653 /// NM_025112	-0.301812	3.2944e-05	-0.428127	-0.163929	183
40896	229609_at	728190 /// 101060691	LOC101060691 /// NUTM2A-AS1	uncharacterized LOC101060691 /// NUTM2A antisense RNA 1	NR_024397 /// XM_003960478	-0.30179	3.29898e-05	-0.428108	-0.163906	183
15996	204516_at	6314	ATXN7	ataxin 7	NM_000333 /// NM_001128149 /// NM_001177387	-0.301782	3.3006e-05	-0.428101	-0.163897	183
53426	242144_at	---	---	---	---	-0.301702	3.31721e-05	-0.428029	-0.163812	183
34906	223597_at	55600	ITLN1	intelectin 1 (galactofuranose binding)	NM_017625	0.301641	3.33015e-05	0.163746	0.427974	183
39973	228686_at	644873	FLJ33630	uncharacterized LOC644873	NR_015360	-0.301443	3.37194e-05	-0.427796	-0.163534	183
23596	212257_s_at	6595	SMARCA2	SWI/SNF related, matrix associated, actin dependent regulator of chromatin, subfamily a	NM_003070 /// NM_139045	-0.301387	3.3838e-05	-0.427746	-0.163475	183
48751	237469_at	7153	TOP2A	topoisomerase (DNA) II alpha 170kDa	NM_001067	0.30133	3.39601e-05	0.163414	0.427694	183
52259	240977_at	---	---	---	---	-0.301319	3.39825e-05	-0.427685	-0.163402	183
47541	236259_at	6789	STK4	serine/threonine kinase 4	NM_006282	-0.301318	3.39861e-05	-0.427683	-0.163401	183
2746	1553252_a_at	254065	BRWD3	bromodomain and WD repeat domain containing 3	NM_153252	-0.301317	3.39878e-05	-0.427683	-0.1634	183
26050	214721_x_at	23580	CDC42EP4	CDC42 effector protein (Rho GTPase binding) 4	NM_012121	0.301314	3.39932e-05	0.163397	0.42768	183
47262	235980_at	5290	PIK3CA	phosphatidylinositol-4,5-bisphosphate 3-kinase, catalytic subunit alpha	NM_006218	-0.301276	3.40747e-05	-0.427646	-0.163356	183
21826	210395_x_at	4635	MYL4	myosin, light chain 4, alkali; atrial, embryonic	NM_001002841 /// NM_002476	0.301243	3.41457e-05	0.163321	0.427617	183
45032	233748_x_at	51422	PRKAG2	protein kinase, AMP-activated, gamma 2 non-catalytic subunit	NM_001040633 /// NM_016203 /// NM_024429	-0.30119	3.42615e-05	-0.427568	-0.163263	183
53370	242088_at	54800	KLHL24	kelch-like family member 24	NM_017644	-0.301173	3.42981e-05	-0.427553	-0.163245	183
26024	214695_at	9898	UBAP2L	ubiquitin associated protein 2-like	NM_001127320 /// NM_014847	0.301139	3.43714e-05	0.163209	0.427523	183
15224	203744_at	3149	HMGB3	high mobility group box 3	NM_005342	0.301136	3.43777e-05	0.163206	0.42752	183
38941	227654_at	140876	FAM65C	family with sequence similarity 65, member C	NM_080829	0.301125	3.44016e-05	0.163194	0.42751	183
41312	230025_at	125111	GJD3	gap junction protein, delta 3, 31.9kDa	NM_152219	0.300747	3.52288e-05	0.16279	0.42717	183
13377	201896_s_at	84722	PSRC1	proline/serine-rich coiled-coil 1	NM_001005290 /// NM_001032290 /// NM_001032291 /// NM_032636	0.300737	3.52511e-05	0.162779	0.427161	183
12823	201342_at	6631	SNRPC	small nuclear ribonucleoprotein polypeptide C	NM_003093 /// NR_029472	0.300658	3.5426e-05	0.162695	0.427091	183
16159	204679_at	3775	KCNK1	potassium channel, subfamily K, member 1	NM_002245	0.300608	3.55373e-05	0.162641	0.427046	183
47834	236552_at	---	---	---	---	-0.300468	3.58509e-05	-0.42692	-0.162491	183
33265	221952_x_at	57570	TRMT5	tRNA methyltransferase 5 homolog (S. cerevisiae)	NM_020810	0.300432	3.5933e-05	0.162452	0.426887	183
5467	1557100_s_at	25831	HECTD1	HECT domain containing E3 ubiquitin protein ligase 1	NM_015382	-0.300345	3.61296e-05	-0.426809	-0.162359	183
14233	202752_x_at	23428	SLC7A8	solute carrier family 7 (amino acid transporter light chain, L system), member 8	NM_001267036 /// NM_001267037 /// NM_012244 /// NM_182728 /// NR_049767	0.300326	3.61736e-05	0.162339	0.426792	183
22444	211047_x_at	1175	AP2S1	adaptor-related protein complex 2, sigma 1 subunit	NM_004069 /// NM_021575	0.300245	3.63572e-05	0.162252	0.426719	183
33061	221748_s_at	7145	TNS1	tensin 1	NM_022648	0.300215	3.64257e-05	0.16222	0.426692	183
46572	235290_at	158431	ZNF782	zinc finger protein 782	NM_001001662	-0.300205	3.64491e-05	-0.426683	-0.162209	183
42171	230884_s_at	6687	SPG7	spastic paraplegia 7 (pure and complicated autosomal recessive)	NM_003119 /// NM_199367	-0.300146	3.65834e-05	-0.42663	-0.162146	183
10651	1567248_at	26495	OR9A1P	olfactory receptor, family 9, subfamily A, member 1 pseudogene	---	0.300099	3.66917e-05	0.162096	0.426588	183
23871	212533_at	7465	WEE1	WEE1 homolog (S. pombe)	NM_001143976 /// NM_003390	0.300065	3.67696e-05	0.16206	0.426557	183
48118	236836_at	---	---	---	---	-0.299931	3.70789e-05	-0.426437	-0.161917	183
55666	244383_at	---	---	---	---	-0.299896	3.71602e-05	-0.426406	-0.161879	183
24449	213113_s_at	29015	SLC43A3	solute carrier family 43, member 3	NM_001278201 /// NM_001278206 /// NM_014096 /// NM_017611 /// NM_199329	0.299875	3.7209e-05	0.161857	0.426387	183
23794	212456_at	23277	CLUH	clustered mitochondria (cluA/CLU1) homolog	NM_015229	0.299851	3.72668e-05	0.16183	0.426365	183
28995	217677_at	59339	PLEKHA2	pleckstrin homology domain containing, family A (phosphoinositide binding specific) mem	NM_021623	-0.299813	3.73541e-05	-0.426331	-0.16179	183
28507	217187_at	4586	MUC5AC	mucin 5AC, oligomeric mucus/gel-forming	NM_017511 /// XM_003119481 /// XM_003403450 /// XM_003960847	0.299795	3.73973e-05	0.161771	0.426315	183
34833	223524_s_at	66000	TMEM108	transmembrane protein 108	NM_001136469 /// NM_023943	0.299762	3.74745e-05	0.161735	0.426285	183
5742	1557538_at	---	---	---	---	-0.299756	3.74877e-05	-0.42628	-0.161729	183
39832	228545_at	7707	ZNF148	zinc finger protein 148	NM_021964	-0.299688	3.76482e-05	-0.426219	-0.161656	183
42029	230742_at	10181	RBM5	RNA binding motif protein 5	NM_005778 /// NR_036627	-0.299685	3.76549e-05	-0.426216	-0.161653	183
17556	206077_at	3792	KEL	Kell blood group, metallo-endopeptidase	NM_000420	0.299682	3.76615e-05	0.16165	0.426213	183
15701	204221_x_at	11010	GLIPR1	GLI pathogenesis-related 1	NM_006851	-0.299526	3.80326e-05	-0.426073	-0.161483	183
22506	211109_at	3718	JAK3	Janus kinase 3	NM_000215	0.299522	3.80407e-05	0.161479	0.42607	183
14728	203247_s_at	7572	ZNF24	zinc finger protein 24	NM_006965	-0.299491	3.81165e-05	-0.426041	-0.161445	183
46570	235288_at	---	---	---	---	-0.299437	3.82434e-05	-0.425993	-0.161388	183
45048	233765_at	---	---	---	---	-0.299345	3.84659e-05	-0.42591	-0.161289	183
53729	242447_at	285382	C3orf70	chromosome 3 open reading frame 70	NM_001025266	0.299341	3.84757e-05	0.161285	0.425906	183
28871	217553_at	256227	STEAP1B	STEAP family member 1B	NM_001164460 /// NM_207342	0.299332	3.84957e-05	0.161276	0.425899	183
13920	202439_s_at	3423	IDS	iduronate 2-sulfatase	NM_000202 /// NM_001166550 /// NM_006123	-0.299298	3.8578e-05	-0.425868	-0.161239	183
34926	223617_x_at	83858	ATAD3B	ATPase family, AAA domain containing 3B	NM_031921	0.299267	3.86523e-05	0.161206	0.42584	183
6152	1558249_s_at	8675	STX16	syntaxin 16	NM_001001433 /// NM_001001434 /// NM_001134772 /// NM_001134773 /// NM_001204868 /// NM	-0.299231	3.8741e-05	-0.425807	-0.161167	183
47587	236305_at	317671	RFESD	Rieske (Fe-S) domain containing	NM_001131065 /// NM_001131066 /// NM_173362	0.299212	3.87874e-05	0.161147	0.42579	183
38389	227101_at	168850	ZNF800	zinc finger protein 800	NM_176814	-0.299162	3.89088e-05	-0.425745	-0.161093	183
20822	209376_x_at	9169	SCAF11	SR-related CTD-associated factor 11	NM_004719	-0.299149	3.8939e-05	-0.425734	-0.16108	183
18149	206670_s_at	2571	GAD1	glutamate decarboxylase 1 (brain, 67kDa)	NM_000817 /// NM_013445	0.299102	3.90546e-05	0.161029	0.425691	183
29702	218384_at	23589	CARHSP1	calcium regulated heat stable protein 1, 24kDa	NM_001042476 /// NM_001278260 /// NM_001278261 /// NM_001278262 /// NM_001278263 /// NM	0.299094	3.90733e-05	0.161021	0.425684	183
33820	222508_s_at	55082	ARGLU1	arginine and glutamate rich 1	NM_018011	-0.298959	3.94033e-05	-0.425563	-0.160877	183
13099	201618_x_at	8733	GPAA1	glycosylphosphatidylinositol anchor attachment 1	NM_003801	0.298946	3.9435e-05	0.160863	0.425552	183
18147	206668_s_at	9522	SCAMP1	secretory carrier membrane protein 1	NM_004866 /// NM_052822	-0.29894	3.94503e-05	-0.425546	-0.160856	183
36177	224886_at	339123	JMJD8	jumonji domain containing 8	NM_001005920	0.298905	3.95368e-05	0.160819	0.425515	183
54076	242794_at	55534	MAML3	mastermind-like 3 (Drosophila)	NM_018717	-0.298846	3.96833e-05	-0.425461	-0.160755	183
24133	212795_at	23325	KIAA1033	KIAA1033	NM_015275	-0.298783	3.98402e-05	-0.425404	-0.160688	183
6387	1558695_at	---	---	---	---	-0.298724	3.99852e-05	-0.425352	-0.160626	183
38503	227215_at	57120	GOPC	golgi-associated PDZ and coiled-coil motif containing	NM_001017408 /// NM_020399	-0.298632	4.02164e-05	-0.425269	-0.160527	183
10047	1565810_at	---	---	---	---	-0.298604	4.02858e-05	-0.425244	-0.160497	183
16744	205264_at	10849	CD3EAP	CD3e molecule, epsilon associated protein	NM_012099	0.298486	4.05836e-05	0.160371	0.425138	183
14596	203114_at	10534	SSSCA1	Sjogren syndrome/scleroderma autoantigen 1	NM_006396	0.298442	4.06953e-05	0.160324	0.425098	183
46658	235376_at	---	---	---	---	-0.298436	4.07113e-05	-0.425092	-0.160317	183
3347	1554080_at	9125	RQCD1	RCD1 required for cell differentiation1 homolog (S. pombe)	NM_001271634 /// NM_001271635 /// NM_005444 /// NR_073390	0.29843	4.07264e-05	0.16031	0.425087	183
24710	213376_at	22890	ZBTB1	zinc finger and BTB domain containing 1	NM_001123329 /// NM_014950	-0.298399	4.08054e-05	-0.425059	-0.160277	183
4802	1556067_a_at	23135	KDM6B	lysine (K)-specific demethylase 6B	NM_001080424	-0.29828	4.11092e-05	-0.424952	-0.16015	183
43443	232156_at	---	---	---	---	-0.298237	4.12185e-05	-0.424914	-0.160104	183
52753	241471_at	---	---	---	---	0.29817	4.13916e-05	0.160032	0.424853	183
36314	225023_at	57120	GOPC	golgi-associated PDZ and coiled-coil motif containing	NM_001017408 /// NM_020399	-0.298161	4.14132e-05	-0.424846	-0.160023	183
19517	208055_s_at	26091	HERC4	HECT and RLD domain containing E3 ubiquitin protein ligase 4	NM_001017972 /// NM_001278185 /// NM_001278186 /// NM_001278187 /// NM_015601 /// NM_02	-0.29812	4.15196e-05	-0.424809	-0.159979	183
23114	211762_s_at	3838	KPNA2	karyopherin alpha 2 (RAG cohort 1, importin alpha 1)	NM_002266	0.29794	4.19883e-05	0.159786	0.424646	183
3726	1554606_at	153241	CEP120	centrosomal protein 120kDa	NM_001166226 /// NM_153223	-0.297919	4.20424e-05	-0.424628	-0.159764	183
12789	201308_s_at	55752	2011-09-01	septin 11	NM_018243	-0.297913	4.20592e-05	-0.424622	-0.159757	183
37223	225933_at	339230	CCDC137	coiled-coil domain containing 137	NM_199287	0.297889	4.21203e-05	0.159732	0.424601	183
12780	201299_s_at	55233	MOB1A	MOB kinase activator 1A	NM_018221	-0.297877	4.21527e-05	-0.42459	-0.159719	183
13739	202258_s_at	10443	N4BP2L2	NEDD4 binding protein 2-like 2	NM_001278432 /// NM_014887 /// NM_033111	-0.297858	4.22036e-05	-0.424572	-0.159698	183
34573	223263_s_at	26127	FGFR1OP2	FGFR1 oncogene partner 2	NM_001171887 /// NM_001171888 /// NM_015633	-0.297792	4.23769e-05	-0.424513	-0.159628	183
5116	1556555_at	100129461	LOC100129461	uncharacterized LOC100129461	XR_108629 /// XR_112829 /// XR_171551	0.297743	4.25057e-05	0.159576	0.424469	183
40431	229144_at	23254	KAZN	kazrin, periplakin interacting protein	NM_001017999 /// NM_001018000 /// NM_001018001 /// NM_015209 /// NM_201628	0.297713	4.25853e-05	0.159544	0.424442	183
47086	235804_at	---	---	---	---	-0.297666	4.27081e-05	-0.4244	-0.159494	183
50749	239467_at	---	---	---	---	-0.297631	4.28028e-05	-0.424368	-0.159456	183
34089	222777_s_at	7468	WHSC1	Wolf-Hirschhorn syndrome candidate 1	NM_001042424 /// NM_007331 /// NM_014919 /// NM_133330 /// NM_133331 /// NM_133332 ///	0.297506	4.31355e-05	0.159323	0.424256	183
38362	227074_at	100131564	LOC100131564	uncharacterized LOC100131564	NR_034089	-0.297498	4.31587e-05	-0.424248	-0.159313	183
52627	241345_at	9406	ZRANB2	zinc finger, RAN-binding domain containing 2	NM_005455 /// NM_203350	-0.29745	4.32852e-05	-0.424206	-0.159263	183
19536	208074_s_at	1175	AP2S1	adaptor-related protein complex 2, sigma 1 subunit	NM_004069 /// NM_021575	0.297398	4.34269e-05	0.159207	0.424159	183
29131	217813_s_at	10927	SPIN1	spindlin 1	NM_006717	-0.297383	4.34665e-05	-0.424145	-0.159191	183
26351	215024_at	221960	CCZ1B	CCZ1 vacuolar protein trafficking and biogenesis associated homolog B (S. cerevisiae)	NM_198097	-0.297339	4.35847e-05	-0.424106	-0.159144	183
29393	218075_at	8086	AAAS	achalasia, adrenocortical insufficiency, alacrimia	NM_001173466 /// NM_015665	0.297322	4.36318e-05	0.159126	0.42409	183
56338	38149_at	9938	ARHGAP25	Rho GTPase activating protein 25	NM_001007231 /// NM_001166276 /// NM_001166277 /// NM_014882	-0.297136	4.41371e-05	-0.423923	-0.158927	183
33066	221753_at	54434	SSH1	slingshot protein phosphatase 1	NM_001161330 /// NM_001161331 /// NM_018984	-0.296974	4.45826e-05	-0.423778	-0.158754	183
20868	209422_at	51230	PHF20	PHD finger protein 20	NM_016436	-0.296916	4.47445e-05	-0.423725	-0.158691	183
13116	201635_s_at	8087	FXR1	fragile X mental retardation, autosomal homolog 1	NM_001013438 /// NM_001013439 /// NM_005087	-0.296896	4.48001e-05	-0.423707	-0.15867	183
23634	212295_s_at	6541	SLC7A1	solute carrier family 7 (cationic amino acid transporter, y+ system), member 1	NM_003045	0.296847	4.49344e-05	0.158618	0.423664	183
36868	225578_at	440145	MZT1	mitotic spindle organizing protein 1	NM_001071775	0.296847	4.49366e-05	0.158618	0.423663	183
16813	205333_s_at	9986	RCE1	RCE1 homolog, prenyl protein protease (S. cerevisiae)	NM_001032279 /// NM_005133	0.296789	4.50965e-05	0.158556	0.423611	183
30393	219076_s_at	5827	PXMP2	peroxisomal membrane protein 2, 22kDa	NM_018663	0.296773	4.51417e-05	0.158539	0.423597	183
55839	244556_at	3937	LCP2	lymphocyte cytosolic protein 2 (SH2 domain containing leukocyte protein of 76kDa)	NM_005565	-0.296631	4.55414e-05	-0.423469	-0.158387	183
20470	209023_s_at	10735	STAG2	stromal antigen 2	NM_001042749 /// NM_001042750 /// NM_001042751 /// NM_006603	-0.2966	4.56288e-05	-0.423441	-0.158354	183
52554	241272_at	---	---	---	---	0.296599	4.5631e-05	0.158353	0.42344	183
24622	213288_at	129642	MBOAT2	membrane bound O-acyltransferase domain containing 2	NM_138799	0.296516	4.58675e-05	0.158264	0.423365	183
23216	211874_s_at	23522	KAT6B	K(lysine) acetyltransferase 6B	NM_001256468 /// NM_001256469 /// NM_012330	-0.2965	4.59113e-05	-0.423351	-0.158247	183
23285	211944_at	23215	PRRC2C	proline-rich coiled-coil 2C	NM_015172	-0.296445	4.60692e-05	-0.423301	-0.158188	183
46788	235506_at	---	---	---	---	0.296425	4.61252e-05	0.158167	0.423283	183
56310	37425_g_at	54535	CCHCR1	coiled-coil alpha-helical rod protein 1	NM_001105563 /// NM_001105564 /// NM_019052	0.296394	4.62124e-05	0.158134	0.423256	183
27446	216121_at	---	---	---	---	-0.29637	4.62836e-05	-0.423234	-0.158108	183
49878	238596_at	118924	FRA10AC1	fragile site, folic acid type, rare, fra(10)(q23.3) or fra(10)(q24.2) candidate 1	NM_145246 /// NM_203438 /// NM_203439 /// NM_203440 /// NM_203441	-0.296316	4.64376e-05	-0.423185	-0.15805	183
53279	241997_at	---	---	---	---	-0.296211	4.67386e-05	-0.423091	-0.157938	183
24806	213472_at	3187	HNRNPH1	heterogeneous nuclear ribonucleoprotein H1 (H)	NM_001257293 /// NM_005520	-0.296202	4.67659e-05	-0.423083	-0.157928	183
56476	48659_at	60672	MIIP	migration and invasion inhibitory protein	NM_001025374 /// NM_021933	0.296165	4.68727e-05	0.157889	0.423049	183
49950	238668_at	---	---	---	---	-0.296072	4.7144e-05	-0.422965	-0.157789	183
30811	219494_at	25788	RAD54B	RAD54 homolog B (S. cerevisiae)	NM_001205262 /// NM_001205263 /// NM_006550 /// NM_012415 /// NM_134434	0.296067	4.71564e-05	0.157785	0.422962	183
54843	243561_at	---	---	---	---	-0.296059	4.71821e-05	-0.422954	-0.157775	183
48050	236768_at	100128139	LOC100128139	uncharacterized LOC100128139	XR_109584 /// XR_111841 /// XR_172271	0.295983	4.74035e-05	0.157694	0.422885	183
40604	229317_at	3841	KPNA5	karyopherin alpha 5 (importin alpha 6)	NM_002269	-0.295954	4.74883e-05	-0.422859	-0.157663	183
51388	240106_at	79158	GNPTAB	N-acetylglucosamine-1-phosphate transferase, alpha and beta subunits	NM_024312	-0.295943	4.75198e-05	-0.42285	-0.157652	183
18566	207087_x_at	286	ANK1	ankyrin 1, erythrocytic	NM_000037 /// NM_001142445 /// NM_001142446 /// NM_020475 /// NM_020476 /// NM_020477 /	0.29594	4.75279e-05	0.157649	0.422847	183
24132	212794_s_at	23325	KIAA1033	KIAA1033	NM_015275	-0.295936	4.75416e-05	-0.422843	-0.157644	183
40958	229671_s_at	54069	MIS18A	MIS18 kinetochore protein homolog A (S. pombe)	NM_018944	0.295925	4.75732e-05	0.157632	0.422833	183
44231	232945_at	150962	PUS10	pseudouridylate synthase 10	NM_144709	-0.295912	4.76115e-05	-0.422822	-0.157618	183
41428	230141_at	5926	ARID4A	AT rich interactive domain 4A (RBP1-like)	NM_002892 /// NM_023000 /// NM_023001	-0.295882	4.7698e-05	-0.422795	-0.157587	183
3750	1554637_a_at	9139	CBFA2T2	core-binding factor, runt domain, alpha subunit 2; translocated to, 2	NM_001032999 /// NM_001039709 /// NM_005093 /// NM_175864	-0.295853	4.77856e-05	-0.422768	-0.157555	183
11775	1570264_at	---	---	---	---	-0.295839	4.78259e-05	-0.422756	-0.157541	183
55905	244622_at	54014	BRWD1	bromodomain and WD repeat domain containing 1	NM_001007246 /// NM_018963 /// NM_033656	-0.295831	4.78497e-05	-0.422749	-0.157532	183
31645	220328_at	80012	PHC3	polyhomeotic homolog 3 (Drosophila)	NM_024947	-0.295823	4.78733e-05	-0.422742	-0.157523	183
40386	229099_at	790955	C11orf83	chromosome 11 open reading frame 83	NM_001085372	0.295813	4.79032e-05	0.157513	0.422733	183
54777	243495_s_at	22834	ZNF652	zinc finger protein 652	NM_001145365 /// NM_014897	-0.295747	4.8099e-05	-0.422673	-0.157442	183
5449	1557065_at	56252	YLPM1	YLP motif containing 1	NM_019589	-0.295744	4.81077e-05	-0.42267	-0.157439	183
26482	215155_at	3073	HEXA	hexosaminidase A (alpha polypeptide)	NM_000520	-0.295719	4.81821e-05	-0.422648	-0.157412	183
27873	216550_x_at	23253	ANKRD12	ankyrin repeat domain 12	NM_001083625 /// NM_001204056 /// NM_015208	-0.295669	4.8329e-05	-0.422603	-0.157359	183
37651	226362_at	---	OTTHUMG00000176823 /// RP11-846E15.2	NULL /// NULL	---	-0.295568	4.86314e-05	-0.422512	-0.157251	183
39688	228401_at	29028	ATAD2	ATPase family, AAA domain containing 2	NM_014109	0.295484	4.88843e-05	0.157161	0.422437	183
55570	244287_at	140890	SREK1	splicing regulatory glutamine/lysine-rich protein 1	NM_001077199 /// NM_001270492 /// NM_001270493 /// NM_139168	-0.295435	4.90324e-05	-0.422393	-0.157109	183
15431	203951_at	1264	CNN1	calponin 1, basic, smooth muscle	NM_001299	0.295393	4.91588e-05	0.157064	0.422355	183
55575	244292_at	---	---	---	---	-0.295386	4.9182e-05	-0.422348	-0.157056	183
20007	208556_at	2853	GPR31	G protein-coupled receptor 31	NM_005299	0.295352	4.92848e-05	0.15702	0.422318	183
47123	235841_at	---	---	---	---	-0.295343	4.9313e-05	-0.422309	-0.15701	183
13236	201755_at	4174	MCM5	minichromosome maintenance complex component 5	NM_006739	0.295253	4.95848e-05	0.156915	0.422229	183
23103	211750_x_at	84790	TUBA1C	tubulin, alpha 1c	NM_032704	0.295147	4.99112e-05	0.156801	0.422133	183
37408	226119_at	115294	PCMTD1	protein-L-isoaspartate (D-aspartate) O-methyltransferase domain containing 1	NM_052937	-0.295097	5.00641e-05	-0.422088	-0.156748	183
43214	231927_at	22926	ATF6	activating transcription factor 6	NM_007348	-0.295043	5.02301e-05	-0.42204	-0.15669	183
2699	1553186_x_at	158158	RASEF	RAS and EF-hand domain containing	NM_152573	-0.295038	5.02469e-05	-0.422035	-0.156684	183
41351	230064_at	---	---	---	---	-0.294952	5.05122e-05	-0.421958	-0.156593	183
4684	1555892_s_at	253039	PSMD5-AS1	PSMD5 antisense RNA 1 (head to head)	NR_024408	-0.294907	5.06538e-05	-0.421917	-0.156544	183
54643	243361_at	140890	SREK1	splicing regulatory glutamine/lysine-rich protein 1	NM_001077199 /// NM_001270492 /// NM_001270493 /// NM_139168	-0.294811	5.09533e-05	-0.421831	-0.156442	183
26082	214753_at	10443	N4BP2L2	NEDD4 binding protein 2-like 2	NM_001278432 /// NM_014887 /// NM_033111	-0.294776	5.1062e-05	-0.421799	-0.156405	183
20308	208860_s_at	546	ATRX	alpha thalassemia/mental retardation syndrome X-linked	NM_000489 /// NM_138270 /// NM_138271	-0.294763	5.11027e-05	-0.421788	-0.156391	183
34422	223111_x_at	51742	ARID4B	AT rich interactive domain 4B (RBP1-like)	NM_001206794 /// NM_016374 /// NM_031371	-0.294713	5.12618e-05	-0.421742	-0.156337	183
25239	213907_at	9521	EEF1E1	eukaryotic translation elongation factor 1 epsilon 1	NM_001135650 /// NM_004280	0.294693	5.13251e-05	0.156316	0.421724	183
32940	221625_at	---	---	---	---	-0.294652	5.14531e-05	-0.421688	-0.156272	183
29399	218081_at	54976	C20orf27	chromosome 20 open reading frame 27	NM_001039140 /// NM_001258429 /// NM_001258430 /// NM_017874 /// NR_047675	0.294565	5.17294e-05	0.156179	0.421609	183
17318	205838_at	2993	GYPA	glycophorin A (MNS blood group)	NM_002099	0.294563	5.17363e-05	0.156177	0.421607	183
16456	204976_s_at	9949	AMMECR1	Alport syndrome, mental retardation, midface hypoplasia and elliptocytosis chromosomal	NM_001025580 /// NM_001171689 /// NM_015365	0.294536	5.1822e-05	0.156148	0.421583	183
50887	239605_x_at	---	---	---	---	-0.294455	5.20797e-05	-0.42151	-0.156062	183
26539	215212_at	---	---	---	---	-0.294417	5.22007e-05	-0.421476	-0.156021	183
49623	238341_at	---	---	---	---	-0.294374	5.23395e-05	-0.421437	-0.155975	183
50615	239333_x_at	---	---	---	---	-0.294298	5.25845e-05	-0.421369	-0.155894	183
29328	218010_x_at	79144	PPDPF	pancreatic progenitor cell differentiation and proliferation factor homolog (zebrafish)	NM_024299	0.294252	5.27328e-05	0.155845	0.421327	183
26637	215310_at	324	APC	adenomatous polyposis coli	NM_000038 /// NM_001127510 /// NM_001127511	-0.29424	5.27713e-05	-0.421317	-0.155832	183
27901	216578_at	---	TRBV5-2 /// TRBV5-2	T cell receptor beta variable 5-2 (pseudogene) /// NULL	---	0.294233	5.27936e-05	0.155825	0.421311	183
54198	242916_at	11064	CNTRL	centriolin	NM_007018	-0.29423	5.28039e-05	-0.421308	-0.155821	183
37530	226241_s_at	122704	MRPL52	mitochondrial ribosomal protein L52	NM_178336 /// NM_180982 /// NM_181304 /// NM_181305 /// NM_181306 /// NM_181307	0.294226	5.28184e-05	0.155817	0.421304	183
7060	1559856_s_at	4297	KMT2A	lysine (K)-specific methyltransferase 2A	NM_001197104 /// NM_005933 /// NM_024891	-0.294194	5.29223e-05	-0.421275	-0.155782	183
29551	218233_s_at	29964 /// 100188893	PRICKLE4 /// TOMM6	prickle homolog 4 (Drosophila) /// translocase of outer mitochondrial membrane 6 homolo	NM_001134493 /// NM_013397	0.294174	5.29875e-05	0.155761	0.421257	183
16264	204784_s_at	4291	MLF1	myeloid leukemia factor 1	NM_001130156 /// NM_001130157 /// NM_001195432 /// NM_001195433 /// NM_001195434 /// NM	0.294169	5.30021e-05	0.155756	0.421253	183
46846	235564_at	51351	ZNF117	zinc finger protein 117	NM_015852	-0.294112	5.3189e-05	-0.421201	-0.155695	183
29020	217702_at	9466	IL27RA	interleukin 27 receptor, alpha	NM_004843	0.29411	5.31948e-05	0.155693	0.421199	183
15401	203921_at	9435	CHST2	carbohydrate (N-acetylglucosamine-6-O) sulfotransferase 2	NM_004267	0.294101	5.32244e-05	0.155683	0.421191	183
29515	218197_s_at	55074	OXR1	oxidation resistance 1	NM_001198532 /// NM_001198533 /// NM_001198534 /// NM_001198535 /// NM_018002 /// NM_18	-0.294016	5.35029e-05	-0.421115	-0.155592	183
19326	207854_at	2996	GYPE	glycophorin E (MNS blood group)	NM_002102 /// NM_198682	0.294012	5.35162e-05	0.155588	0.421111	183
15720	204240_s_at	10592	SMC2	structural maintenance of chromosomes 2	NM_001042550 /// NM_001042551 /// NM_001265602 /// NM_006444	0.293987	5.35984e-05	0.155561	0.421088	183
21614	210177_at	89870	TRIM15	tripartite motif containing 15	NM_033229 /// NM_052812	0.29387	5.39831e-05	0.155437	0.420983	183
33899	222587_s_at	51809	GALNT7	UDP-N-acetyl-alpha-D-galactosamine:polypeptide N-acetylgalactosaminyltransferase 7 (Gal	NM_017423	-0.293821	5.41441e-05	-0.42094	-0.155385	183
56369	39729_at	7001	PRDX2	peroxiredoxin 2	NM_005809 /// NM_181737 /// NM_181738	0.293745	5.43997e-05	0.155303	0.42087	183
34505	223194_s_at	63027	SLC22A23	solute carrier family 22, member 23	NM_015482 /// NM_021945	0.293727	5.44583e-05	0.155284	0.420855	183
20261	208813_at	2805	GOT1	glutamic-oxaloacetic transaminase 1, soluble	NM_002079	0.293618	5.48214e-05	0.155168	0.420757	183
6155	1558253_x_at	84914	ZNF587	zinc finger protein 587	NM_001204817 /// NM_032828	-0.293603	5.4873e-05	-0.420743	-0.155152	183
33228	221915_s_at	5902	RANBP1	RAN binding protein 1	NM_002882	0.293586	5.49297e-05	0.155134	0.420728	183
32398	221082_s_at	57446	NDRG3	NDRG family member 3	NM_022477 /// NM_032013 /// NR_038370	-0.293552	5.50463e-05	-0.420697	-0.155097	183
56365	39582_at	1540	CYLD	cylindromatosis (turban tumor syndrome)	NM_001042355 /// NM_001042412 /// NM_015247	-0.293462	5.53498e-05	-0.420616	-0.155001	183
43298	232011_s_at	84557	MAP1LC3A	microtubule-associated protein 1 light chain 3 alpha	NM_032514 /// NM_181509	0.293461	5.5352e-05	0.155	0.420615	183
56266	35974_at	4033	LRMP	lymphoid-restricted membrane protein	NM_001204126 /// NM_001204127 /// NM_006152	-0.29346	5.53566e-05	-0.420614	-0.154999	183
7073	1559881_s_at	7559	ZNF12	zinc finger protein 12	NM_006956 /// NM_016265	-0.293388	5.55992e-05	-0.420549	-0.154922	183
50813	239531_at	---	---	---	---	-0.293304	5.58846e-05	-0.420474	-0.154833	183
49814	238532_at	8110	DPF3	D4, zinc and double PHD fingers, family 3	NM_012074	0.293255	5.6053e-05	0.15478	0.42043	183
29369	218051_s_at	64943	NT5DC2	5'-nucleotidase domain containing 2	NM_001134231 /// NM_022908	0.293255	5.60542e-05	0.15478	0.420429	183
29147	217829_s_at	10713	USP39	ubiquitin specific peptidase 39	NM_001256725 /// NM_001256726 /// NM_001256727 /// NM_001256728 /// NM_006590 /// NR_04	0.293137	5.64589e-05	0.154654	0.420323	183
29564	218246_at	79594	MUL1	mitochondrial E3 ubiquitin protein ligase 1	NM_024544	0.293137	5.64603e-05	0.154654	0.420323	183
55078	243796_at	---	---	---	---	-0.293086	5.66351e-05	-0.420277	-0.1546	183
29962	218645_at	11179	ZNF277	zinc finger protein 277	NM_021994	-0.293064	5.67117e-05	-0.420258	-0.154576	183
38888	227601_at	57721	METTL14	methyltransferase like 14	NM_020961	-0.293052	5.67535e-05	-0.420247	-0.154563	183
27827	216503_s_at	8028	MLLT10	myeloid/lymphoid or mixed-lineage leukemia (trithorax homolog, Drosophila); translocate	NM_001009569 /// NM_001195626 /// NM_001195627 /// NM_001195628 /// NM_001195630 /// NM	-0.293025	5.68479e-05	-0.420222	-0.154534	183
51551	240269_at	---	---	---	---	-0.293001	5.69311e-05	-0.420201	-0.154509	183
17675	206196_s_at	10900	RUNDC3A	RUN domain containing 3A	NM_001144825 /// NM_001144826 /// NM_006695	0.292967	5.70505e-05	0.154472	0.42017	183
20728	209281_s_at	490	ATP2B1	ATPase, Ca++ transporting, plasma membrane 1	NM_001001323 /// NM_001682	-0.292928	5.71841e-05	-0.420135	-0.154431	183
28608	217290_at	---	OTTHUMG00000022219 /// RP5-1170D6.1	NULL /// NULL	---	0.29286	5.74236e-05	0.154358	0.420074	183
15849	204369_at	5290	PIK3CA	phosphatidylinositol-4,5-bisphosphate 3-kinase, catalytic subunit alpha	NM_006218	-0.292855	5.74408e-05	-0.420069	-0.154353	183
28496	217176_s_at	7543	ZFX	zinc finger protein, X-linked	NM_001178084 /// NM_001178085 /// NM_001178086 /// NM_001178095 /// NM_003410	-0.292845	5.74753e-05	-0.42006	-0.154342	183
39104	227817_at	5579	PRKCB	protein kinase C, beta	NM_002738 /// NM_212535	-0.292844	5.748e-05	-0.420059	-0.154341	183
3287	1553993_s_at	81857	MED25	mediator complex subunit 25	NM_030973	0.292842	5.7487e-05	0.154339	0.420057	183
13896	202415_s_at	23640	HSPBP1	HSPA (heat shock 70kDa) binding protein, cytoplasmic cochaperone 1	NM_001130106 /// NM_012267	0.292839	5.74966e-05	0.154336	0.420055	183
39810	228523_at	340719	NANOS1	nanos homolog 1 (Drosophila)	NM_001009553 /// NM_199461	0.292832	5.75225e-05	0.154328	0.420048	183
34162	222850_s_at	79982	DNAJB14	DnaJ (Hsp40) homolog, subfamily B, member 14	NM_001031723 /// NM_001278310 /// NM_001278311 /// NM_024920	-0.292825	5.75448e-05	-0.420042	-0.154321	183
46848	235566_at	7110	TMF1	TATA element modulatory factor 1	NM_007114	-0.292716	5.79286e-05	-0.419944	-0.154205	183
52940	241658_at	---	OTTHUMG00000176421 /// RP11-1006G14.4	NULL /// NULL	---	-0.292691	5.80196e-05	-0.419921	-0.154177	183
52148	240866_at	---	---	---	---	-0.292691	5.80201e-05	-0.419921	-0.154177	183
13847	202366_at	35	ACADS	acyl-CoA dehydrogenase, C-2 to C-3 short chain	NM_000017	0.292676	5.80716e-05	0.154162	0.419908	183
12654	201173_x_at	10726	NUDC	nuclear distribution C homolog (A. nidulans)	NM_006600	0.292646	5.81762e-05	0.15413	0.419881	183
34825	223515_s_at	51805	COQ3	coenzyme Q3 methyltransferase	NM_017421	0.292418	5.89927e-05	0.153886	0.419675	183
34052	222740_at	29028	ATAD2	ATPase family, AAA domain containing 2	NM_014109	0.292405	5.90402e-05	0.153872	0.419664	183
20475	209028_s_at	10006	ABI1	abl-interactor 1	NM_001012750 /// NM_001012751 /// NM_001012752 /// NM_001178116 /// NM_001178119 /// NM	-0.292386	5.91081e-05	-0.419647	-0.153852	183
26133	214804_at	2491	CENPI	centromere protein I	NM_006733	0.29231	5.93828e-05	0.153771	0.419578	183
23466	212127_at	5905	RANGAP1	Ran GTPase activating protein 1	NM_002883	0.292276	5.95048e-05	0.153735	0.419548	183
14431	202949_s_at	2274	FHL2	four and a half LIM domains 2	NM_001039492 /// NM_001450 /// NM_201555 /// NM_201556 /// NM_201557	0.292233	5.96604e-05	0.153689	0.419509	183
55373	244090_at	---	---	---	---	-0.292222	5.97021e-05	-0.419499	-0.153677	183
27705	216381_x_at	22977	AKR7A3	aldo-keto reductase family 7, member A3 (aflatoxin aldehyde reductase)	NM_012067	0.292221	5.97066e-05	0.153675	0.419498	183
40088	228801_at	94101	ORMDL1	ORM1-like 1 (S. cerevisiae)	NM_001128150 /// NM_016467	-0.292205	5.9763e-05	-0.419484	-0.153659	183
20272	208824_x_at	5127	CDK16	cyclin-dependent kinase 16	NM_001170460 /// NM_006201 /// NM_033018	0.292176	5.98688e-05	0.153628	0.419457	183
54778	243496_at	22931	RAB18	RAB18, member RAS oncogene family	NM_001256410 /// NM_001256411 /// NM_001256412 /// NM_001256415 /// NM_021252 /// NR_04	-0.292166	5.99039e-05	-0.419449	-0.153618	183
53517	242235_x_at	---	---	---	---	-0.292131	6.00317e-05	-0.419417	-0.15358	183
46590	235308_at	26137	ZBTB20	zinc finger and BTB domain containing 20	NM_001164342 /// NM_001164343 /// NM_001164344 /// NM_001164345 /// NM_001164346 /// NM	-0.292114	6.00953e-05	-0.419402	-0.153562	183
36968	225678_at	171568	POLR3H	polymerase (RNA) III (DNA directed) polypeptide H (22.9kD)	NM_001018050 /// NM_001018051 /// NM_001018052 /// NM_138338	0.29206	6.02941e-05	0.153504	0.419353	183
33992	222680_s_at	51514	DTL	denticleless E3 ubiquitin protein ligase homolog (Drosophila)	NM_016448	0.292025	6.04226e-05	0.153466	0.419321	183
43243	231956_at	57674	RNF213	ring finger protein 213	NM_001256071 /// NM_020914 /// NM_020954	-0.291997	6.05233e-05	-0.419297	-0.153437	183
5517	1557179_s_at	79587	CARS2	cysteinyl-tRNA synthetase 2, mitochondrial (putative)	NM_024537	-0.291965	6.06419e-05	-0.419268	-0.153403	183
45954	234672_s_at	55706	NDC1	NDC1 transmembrane nucleoporin	NM_001168551 /// NM_018087 /// NR_033142	0.29186	6.10312e-05	0.153291	0.419173	183
29230	217912_at	64118	DUS1L	dihydrouridine synthase 1-like (S. cerevisiae)	NM_022156	0.291749	6.14463e-05	0.153172	0.419072	183
42568	231281_at	---	---	---	---	-0.291727	6.15279e-05	-0.419053	-0.153148	183
41679	230392_at	---	---	---	---	-0.291654	6.18013e-05	-0.418987	-0.15307	183
26489	215162_at	253959	RALGAPA1	Ral GTPase activating protein, alpha subunit 1 (catalytic)	NM_014990 /// NM_194301	-0.291637	6.18646e-05	-0.418972	-0.153052	183
39673	228386_s_at	83479	DDX59	DEAD (Asp-Glu-Ala-Asp) box polypeptide 59	NM_001031725 /// NM_031306	-0.29163	6.18918e-05	-0.418965	-0.153045	183
12168	200687_s_at	23450	SF3B3	splicing factor 3b, subunit 3, 130kDa	NM_012426	0.291626	6.19046e-05	0.153041	0.418962	183
27562	216237_s_at	4174	MCM5	minichromosome maintenance complex component 5	NM_006739	0.291594	6.2025e-05	0.153007	0.418933	183
54780	243498_at	---	---	---	---	-0.291574	6.21006e-05	-0.418915	-0.152986	183
38304	227016_at	157697	ERICH1	glutamate-rich 1	NM_207332	-0.291513	6.2333e-05	-0.41886	-0.15292	183
52731	241449_at	---	CTD-2281E23.2 /// OTTHUMG00000163652	NULL /// NULL	---	0.291478	6.2463e-05	0.152883	0.418829	183
23204	211862_x_at	8837	CFLAR	CASP8 and FADD-like apoptosis regulator	NM_001127183 /// NM_001127184 /// NM_001202515 /// NM_001202516 /// NM_001202517 /// NM	-0.291464	6.25178e-05	-0.418816	-0.152868	183
6675	1559172_at	---	---	---	---	0.291443	6.25964e-05	0.152846	0.418797	183
32562	221246_x_at	7145	TNS1	tensin 1	NM_022648	0.291364	6.29001e-05	0.152761	0.418725	183
18796	207319_s_at	8621	CDK13	cyclin-dependent kinase 13	NM_003718 /// NM_031267	-0.291267	6.32705e-05	-0.418638	-0.152658	183
38797	227510_x_at	378938	MALAT1	metastasis associated lung adenocarcinoma transcript 1 (non-protein coding)	NR_002819	-0.291185	6.3586e-05	-0.418564	-0.15257	183
34349	223037_at	51248	PDZD11	PDZ domain containing 11	NM_016484	0.291126	6.3812e-05	0.152508	0.418512	183
48263	236981_at	100141515	C17orf99	chromosome 17 open reading frame 99	NM_001163075	0.291118	6.38465e-05	0.152498	0.418504	183
12723	201242_s_at	481	ATP1B1	ATPase, Na+/K+ transporting, beta 1 polypeptide	NM_001001787 /// NM_001677	-0.291058	6.40776e-05	-0.41845	-0.152435	183
31329	220012_at	56605	ERO1LB	ERO1-like beta (S. cerevisiae)	NM_019891	-0.291017	6.42356e-05	-0.418413	-0.152391	183
30989	219672_at	51327	AHSP	alpha hemoglobin stabilizing protein	NM_016633	0.290984	6.43642e-05	0.152356	0.418384	183
32906	221591_s_at	54478	FAM64A	family with sequence similarity 64, member A	NM_001195228 /// NM_019013	0.290965	6.44398e-05	0.152335	0.418366	183
54913	243631_at	---	---	---	---	-0.290952	6.44911e-05	-0.418354	-0.152321	183
23977	212639_x_at	10376	TUBA1B	tubulin, alpha 1b	NM_006082	0.290929	6.45812e-05	0.152297	0.418334	183
50252	238970_at	---	---	---	---	-0.290916	6.46317e-05	-0.418322	-0.152283	183
24170	212832_s_at	9793	CKAP5	cytoskeleton associated protein 5	NM_001008938 /// NM_014756	0.290906	6.46694e-05	0.152273	0.418313	183
3701	1554572_a_at	79723	SUV39H2	suppressor of variegation 3-9 homolog 2 (Drosophila)	NM_001193424 /// NM_001193425 /// NM_001193426 /// NM_001193427 /// NM_024670 /// NR_03	0.290884	6.47568e-05	0.152249	0.418293	183
19936	208485_x_at	8837	CFLAR	CASP8 and FADD-like apoptosis regulator	NM_001127183 /// NM_001127184 /// NM_001202515 /// NM_001202516 /// NM_001202517 /// NM	-0.290802	6.508e-05	-0.418219	-0.152161	183
36466	225176_at	4012	LNPEP	leucyl/cystinyl aminopeptidase	NM_005575 /// NM_175920	-0.290723	6.53899e-05	-0.418149	-0.152078	183
40873	229586_at	80205	CHD9	chromodomain helicase DNA binding protein 9	NM_025134	-0.290558	6.60471e-05	-0.418	-0.151901	183
21928	210504_at	10661	KLF1	Kruppel-like factor 1 (erythroid)	NM_006563	0.290538	6.61274e-05	0.15188	0.417982	183
52050	240768_x_at	---	---	---	---	-0.290536	6.61373e-05	-0.417979	-0.151877	183
55985	244702_at	---	---	---	---	-0.29049	6.63197e-05	-0.417938	-0.151829	183
28902	217584_at	4864	NPC1	Niemann-Pick disease, type C1	NM_000271	-0.290443	6.65111e-05	-0.417895	-0.151778	183
2342	1552691_at	115761	ARL11	ADP-ribosylation factor-like 11	NM_138450	-0.290376	6.67811e-05	-0.417835	-0.151706	183
54922	243640_x_at	---	---	---	---	-0.290339	6.69296e-05	-0.417802	-0.151667	183
45119	233836_at	27327	TNRC6A	trinucleotide repeat containing 6A	NM_014494	-0.290331	6.69632e-05	-0.417794	-0.151658	183
54775	243493_at	---	---	---	---	0.29028	6.71664e-05	0.151605	0.417749	183
55428	244145_at	---	---	---	---	-0.290263	6.72365e-05	-0.417734	-0.151587	183
15092	203612_at	705	BYSL	bystin-like	NM_004053	0.290251	6.72856e-05	0.151574	0.417723	183
33259	221946_at	138162	C9orf116	chromosome 9 open reading frame 116	NM_001048265 /// NM_144654	0.290231	6.73697e-05	0.151552	0.417704	183
34351	223039_at	83606	GUCD1	guanylyl cyclase domain containing 1	NM_031444	0.290205	6.74745e-05	0.151524	0.417681	183
27673	216349_at	160851	DGKH	diacylglycerol kinase, eta	NM_001204504 /// NM_001204505 /// NM_001204506 /// NM_152910 /// NM_178009	0.290178	6.75821e-05	0.151496	0.417657	183
50529	239247_at	---	---	---	---	-0.290097	6.79169e-05	-0.417584	-0.151409	183
48400	237118_at	---	---	---	---	-0.290041	6.81444e-05	-0.417534	-0.15135	183
21715	210282_at	7750	ZMYM2	zinc finger, MYM-type 2	NM_001190964 /// NM_001190965 /// NM_003453 /// NM_197968	-0.289977	6.84089e-05	-0.417476	-0.151281	183
43107	231820_x_at	84914	ZNF587	zinc finger protein 587	NM_001204817 /// NM_032828	-0.289888	6.87765e-05	-0.417396	-0.151187	183
53135	241853_at	---	---	---	---	-0.289837	6.89912e-05	-0.417349	-0.151132	183
6253	1558459_s_at	401320	LOC401320	uncharacterized LOC401320	NR_038889	-0.289806	6.91182e-05	-0.417322	-0.151099	183
20698	209251_x_at	84790	TUBA1C	tubulin, alpha 1c	NM_032704	0.289755	6.9334e-05	0.151044	0.417275	183
33706	222394_at	10015	PDCD6IP	programmed cell death 6 interacting protein	NM_001162429 /// NM_001256192 /// NM_013374 /// NR_027867	-0.289658	6.97412e-05	-0.417188	-0.150941	183
28868	217550_at	22926	ATF6	activating transcription factor 6	NM_007348	-0.289648	6.97824e-05	-0.417179	-0.15093	183
13334	201853_s_at	994	CDC25B	cell division cycle 25B	NM_004358 /// NM_021872 /// NM_021873 /// NM_021874 /// NM_212530	0.289645	6.97942e-05	0.150927	0.417176	183
16256	204776_at	7060	THBS4	thrombospondin 4	NM_003248	0.289615	6.99224e-05	0.150895	0.417149	183
33521	222208_s_at	84820	POLR2J4	polymerase (RNA) II (DNA directed) polypeptide J4, pseudogene	NM_032734 /// NR_003655	-0.289609	6.99451e-05	-0.417144	-0.150889	183
48244	236962_at	---	---	---	---	-0.289588	7.00336e-05	-0.417125	-0.150867	183
35318	224011_at	---	---	---	---	0.289574	7.00953e-05	0.150851	0.417112	183
16871	205391_x_at	286	ANK1	ankyrin 1, erythrocytic	NM_000037 /// NM_001142445 /// NM_001142446 /// NM_020475 /// NM_020476 /// NM_020477 /	0.289495	7.04266e-05	0.150768	0.417042	183
9389	1563796_s_at	124454	EARS2	glutamyl-tRNA synthetase 2, mitochondrial	NM_001083614 /// NR_003501	0.289492	7.04433e-05	0.150763	0.417038	183
19803	208347_at	---	HMGN2P9 /// HMGN2P9	high mobility group nucleosomal binding domain 2 pseudogene 9 /// NULL	---	0.28934	7.10899e-05	0.150602	0.416901	183
52824	241542_at	---	---	---	---	0.289327	7.11468e-05	0.150587	0.416889	183
28577	217259_at	---	---	---	---	-0.289223	7.15914e-05	-0.416796	-0.150477	183
34304	222992_s_at	4715	NDUFB9	NADH dehydrogenase (ubiquinone) 1 beta subcomplex, 9, 22kDa	NM_005005	0.289141	7.19466e-05	0.15039	0.416722	183
45157	233874_at	57606	SLAIN2	SLAIN motif family, member 2	NM_020846	-0.28913	7.19948e-05	-0.416712	-0.150378	183
49870	238588_at	---	---	---	---	-0.289099	7.21304e-05	-0.416684	-0.150344	183
54324	243042_at	374986	FAM73A	family with sequence similarity 73, member A	NM_001270384 /// NM_198549	-0.289042	7.23767e-05	-0.416633	-0.150284	183
7808	1561121_at	---	---	---	---	-0.289035	7.24081e-05	-0.416626	-0.150276	183
5941	1557811_a_at	---	---	---	---	-0.289008	7.25251e-05	-0.416602	-0.150248	183
37885	226597_at	92840	REEP6	receptor accessory protein 6	NM_138393	0.288984	7.26319e-05	0.150222	0.41658	183
22774	211406_at	51124	IER3IP1	immediate early response 3 interacting protein 1	NM_016097	0.288979	7.26521e-05	0.150217	0.416576	183
7893	1561238_at	5828	PEX2	peroxisomal biogenesis factor 2	NM_000318 /// NM_001079867 /// NM_001172086 /// NM_001172087	-0.288975	7.26675e-05	-0.416573	-0.150213	183
6436	1558775_s_at	8439	NSMAF	neutral sphingomyelinase (N-SMase) activation associated factor	NM_001144772 /// NM_003580	-0.288952	7.27714e-05	-0.416551	-0.150188	183
52000	240718_at	---	---	---	---	-0.288916	7.29264e-05	-0.416519	-0.15015	183
22477	211080_s_at	4751	NEK2	NIMA-related kinase 2	NM_001204182 /// NM_001204183 /// NM_002497	0.288905	7.29744e-05	0.150138	0.416509	183
47275	235993_at	9491	PSMF1	proteasome (prosome, macropain) inhibitor subunit 1 (PI31)	NM_006814 /// NM_178578 /// NM_178579	0.288891	7.30395e-05	0.150122	0.416496	183
35951	224659_at	57190	SEPN1	selenoprotein N, 1	NM_020451 /// NM_206926	0.288874	7.31127e-05	0.150105	0.416481	183
19810	208354_s_at	6559	SLC12A3	solute carrier family 12 (sodium/chloride transporters), member 3	NM_000339 /// NM_001126107 /// NM_001126108	0.288809	7.3397e-05	0.150036	0.416423	183
43852	232565_at	---	---	---	---	-0.288771	7.35658e-05	-0.416388	-0.149995	183
28238	216915_s_at	5782	PTPN12	protein tyrosine phosphatase, non-receptor type 12	NM_001131008 /// NM_001131009 /// NM_002835	-0.288723	7.37798e-05	-0.416345	-0.149944	183
21714	210281_s_at	7750	ZMYM2	zinc finger, MYM-type 2	NM_001190964 /// NM_001190965 /// NM_003453 /// NM_197968	-0.288695	7.39026e-05	-0.41632	-0.149914	183
17157	205677_s_at	10301	DLEU1	deleted in lymphocytic leukemia 1 (non-protein coding)	NM_005887 /// NR_002605	0.288667	7.40277e-05	0.149884	0.416295	183
55050	243768_at	---	---	---	---	-0.28864	7.41465e-05	-0.41627	-0.149856	183
28867	217549_at	---	---	---	---	-0.288629	7.41961e-05	-0.41626	-0.149844	183
45746	234464_s_at	146956	EME1	essential meiotic endonuclease 1 homolog 1 (S. pombe)	NM_001166131 /// NM_152463	0.288601	7.43208e-05	0.149814	0.416235	183
56238	34449_at	835	CASP2	caspase 2, apoptosis-related cysteine peptidase	NM_001224 /// NM_032982 /// NM_032983	-0.288575	7.44383e-05	-0.416211	-0.149786	183
50943	239661_at	---	---	---	---	-0.288558	7.45127e-05	-0.416196	-0.149768	183
31023	219706_at	55317	AP5S1	adaptor-related protein complex 5, sigma 1 subunit	NM_001204446 /// NM_001204447 /// NM_018347	0.288537	7.461e-05	0.149745	0.416177	183
37285	225996_at	164832	LONRF2	LON peptidase N-terminal domain and ring finger 2	NM_198461	0.288445	7.5022e-05	0.149647	0.416094	183
48564	237282_s_at	158798	AKAP14	A kinase (PRKA) anchor protein 14	NM_001008534 /// NM_001008535 /// NM_178813	0.288438	7.50536e-05	0.14964	0.416088	183
50180	238898_at	101060264	LOC101060264	uncharacterized LOC101060264	XR_171574 /// XR_171575	0.288385	7.52925e-05	0.149583	0.41604	183
42007	230720_at	221687	RNF182	ring finger protein 182	NM_001165032 /// NM_001165033 /// NM_001165034 /// NM_152737	0.288339	7.54997e-05	0.149534	0.415999	183
23454	212115_at	90861	HN1L	hematological and neurological expressed 1-like	NM_144570	0.288334	7.55236e-05	0.149529	0.415994	183
6078	1558094_s_at	51244	CCDC174	coiled-coil domain containing 174	NM_016474	-0.28833	7.55415e-05	-0.415991	-0.149525	183
46998	235716_at	---	---	---	---	-0.288184	7.62061e-05	-0.415859	-0.149369	183
30819	219502_at	55247	NEIL3	nei endonuclease VIII-like 3 (E. coli)	NM_018248	0.287953	7.72713e-05	0.149122	0.41565	183
12187	200706_s_at	9516	LITAF	lipopolysaccharide-induced TNF factor	NM_001136472 /// NM_001136473 /// NM_004862 /// NR_024320	-0.287929	7.73786e-05	-0.415629	-0.149098	183
22385	210985_s_at	6672	SP100	SP100 nuclear antigen	NM_001080391 /// NM_001206701 /// NM_001206702 /// NM_001206703 /// NM_001206704 /// NM	-0.287911	7.74627e-05	-0.415613	-0.149078	183
24332	212996_s_at	9875	URB1	URB1 ribosome biogenesis 1 homolog (S. cerevisiae)	NM_014825	0.287875	7.76321e-05	0.149039	0.41558	183
10077	1565852_at	---	OTTHUMG00000179335 /// RP11-4B16.1	NULL /// NULL	---	-0.287824	7.78691e-05	-0.415534	-0.148985	183
5718	1557505_a_at	---	---	---	---	-0.287811	7.79285e-05	-0.415523	-0.148972	183
3733	1554614_a_at	58155	PTBP2	polypyrimidine tract binding protein 2	NM_021190	-0.287806	7.79515e-05	-0.415518	-0.148966	183
29560	218242_s_at	51111	SUV420H1	suppressor of variegation 4-20 homolog 1 (Drosophila)	NM_016028 /// NM_017635	-0.287805	7.79575e-05	-0.415517	-0.148965	183
52523	241241_at	---	---	---	---	-0.28774	7.82635e-05	-0.415458	-0.148895	183
19272	207798_s_at	11273	ATXN2L	ataxin 2-like	NM_007245 /// NM_017492 /// NM_145714 /// NM_148414 /// NM_148415 /// NM_148416	-0.287734	7.82925e-05	-0.415452	-0.148889	183
45197	233914_s_at	81846	SBF2	SET binding factor 2	NM_030962	-0.28773	7.83087e-05	-0.415449	-0.148885	183
40838	229551_x_at	195828	ZNF367	zinc finger protein 367	NM_153695	0.287728	7.83193e-05	0.148883	0.415447	183
30204	218887_at	51069	MRPL2	mitochondrial ribosomal protein L2	NM_015950	0.287683	7.85312e-05	0.148834	0.415407	183
34744	223434_at	2635	GBP3	guanylate binding protein 3	NM_018284	-0.287678	7.85532e-05	-0.415402	-0.148829	183
27381	216056_at	960	CD44	CD44 molecule (Indian blood group)	NM_000610 /// NM_001001389 /// NM_001001390 /// NM_001001391 /// NM_001001392 /// NM_00	-0.28766	7.86365e-05	-0.415386	-0.148811	183
21256	209817_at	5532	PPP3CB	protein phosphatase 3, catalytic subunit, beta isozyme	NM_001142353 /// NM_001142354 /// NM_021132	0.287656	7.86554e-05	0.148806	0.415383	183
38342	227054_at	221143	N6AMT2	N-6 adenine-specific DNA methyltransferase 2 (putative)	NM_174928	0.287614	7.88554e-05	0.148761	0.415345	183
56214	33307_at	27341	RRP7A	ribosomal RNA processing 7 homolog A (S. cerevisiae)	NM_015703	0.287532	7.92411e-05	0.148674	0.415271	183
14855	203375_s_at	7174	TPP2	tripeptidyl peptidase II	NM_003291	-0.287532	7.9244e-05	-0.41527	-0.148674	183
14530	203048_s_at	9652	TTC37	tetratricopeptide repeat domain 37	NM_014639	-0.287483	7.94755e-05	-0.415226	-0.148622	183
3785	1554686_at	27067	STAU2	staufen double-stranded RNA binding protein 2	NM_001164380 /// NM_001164381 /// NM_001164382 /// NM_001164383 /// NM_001164384 /// NM	-0.287482	7.94799e-05	-0.415226	-0.148621	183
16758	205278_at	2571	GAD1	glutamate decarboxylase 1 (brain, 67kDa)	NM_000817 /// NM_013445	0.287444	7.96594e-05	0.14858	0.415192	183
7358	1560397_s_at	89857	KLHL6	kelch-like family member 6	NM_130446	-0.287335	8.01836e-05	-0.415093	-0.148464	183
38489	227201_at	643837	LOC643837	uncharacterized LOC643837	NR_015368 /// NR_047519 /// NR_047520 /// NR_047521 /// NR_047522 /// NR_047523 /// NR_	0.287257	8.05552e-05	0.148381	0.415023	183
23548	212209_at	23389	MED13L	mediator complex subunit 13-like	NM_015335	-0.287248	8.06011e-05	-0.415014	-0.148371	183
55245	243963_at	---	---	---	---	-0.287239	8.06445e-05	-0.415006	-0.148361	183
18717	207239_s_at	5127	CDK16	cyclin-dependent kinase 16	NM_001170460 /// NM_006201 /// NM_033018	0.287116	8.12381e-05	0.148231	0.414896	183
33350	222037_at	4173	MCM4	minichromosome maintenance complex component 4	NM_005914 /// NM_182746	0.287086	8.13827e-05	0.148199	0.414869	183
40676	229389_at	89849	ATG16L2	autophagy related 16-like 2 (S. cerevisiae)	NM_033388	-0.287052	8.15488e-05	-0.414838	-0.148162	183
23366	212027_at	58517	RBM25	RNA binding motif protein 25	NM_021239	-0.287052	8.15509e-05	-0.414838	-0.148162	183
40528	229241_at	197257	LDHD	lactate dehydrogenase D	NM_153486 /// NM_194436	0.286901	8.22906e-05	0.148001	0.414701	183
48230	236948_x_at	9295	SRSF11	serine/arginine-rich splicing factor 11	NM_001190987 /// NM_004768	-0.286879	8.23962e-05	-0.414682	-0.147978	183
32746	221430_s_at	81847	RNF146	ring finger protein 146	NM_001242844 /// NM_001242845 /// NM_001242846 /// NM_001242847 /// NM_001242848 /// NM	-0.286792	8.28262e-05	-0.414603	-0.147885	183
6374	1558678_s_at	378938	MALAT1	metastasis associated lung adenocarcinoma transcript 1 (non-protein coding)	NR_002819	-0.286767	8.295e-05	-0.41458	-0.147858	183
35739	224445_s_at	79038	ZFYVE21	zinc finger, FYVE domain containing 21	NM_001198953 /// NM_024071	0.286721	8.31764e-05	0.14781	0.414539	183
34622	223312_at	84279	PRADC1	protease-associated domain containing 1	NM_032319	0.286663	8.34685e-05	0.147747	0.414486	183
5911	1557772_at	---	---	---	---	-0.286653	8.35137e-05	-0.414478	-0.147737	183
28421	217100_s_at	26043	UBXN7	UBX domain protein 7	NM_015562	-0.286642	8.35705e-05	-0.414468	-0.147725	183
21549	210112_at	3257	HPS1	Hermansky-Pudlak syndrome 1	NM_000195 /// NM_182637 /// NM_182638 /// NM_182639	0.286619	8.36864e-05	0.1477	0.414447	183
22376	210976_s_at	5213	PFKM	phosphofructokinase, muscle	NM_000289 /// NM_001166686 /// NM_001166687 /// NM_001166688	0.286618	8.36889e-05	0.1477	0.414446	183
34449	223138_s_at	170506	DHX36	DEAH (Asp-Glu-Ala-His) box polypeptide 36	NM_001114397 /// NM_020865	-0.286618	8.36891e-05	-0.414446	-0.1477	183
24870	213536_s_at	---	LA16c-358B7.3 /// OTTHUMG00000176428	NULL /// NULL	---	0.286602	8.37685e-05	0.147683	0.414432	183
46983	235701_at	---	---	---	---	-0.286592	8.38187e-05	-0.414423	-0.147672	183
39174	227887_at	400236	FOXN3-AS1	FOXN3 antisense RNA 1	NR_036500	0.286544	8.40602e-05	0.147621	0.414379	183
29180	217862_at	8554	PIAS1	protein inhibitor of activated STAT, 1	NM_016166	-0.286533	8.41168e-05	-0.414369	-0.147609	183
19567	208105_at	2696	GIPR	gastric inhibitory polypeptide receptor	NM_000164	0.286506	8.42536e-05	0.14758	0.414345	183
26838	215512_at	10299	2006-03-01	membrane-associated ring finger (C3HC4) 6, E3 ubiquitin protein ligase	NM_001270660 /// NM_001270661 /// NM_005885	-0.28648	8.43807e-05	-0.414322	-0.147553	183
50774	239492_at	284904	SEC14L4	SEC14-like 4 (S. cerevisiae)	NM_001161368 /// NM_174977	0.286475	8.44049e-05	0.147548	0.414317	183
43147	231860_at	54014	BRWD1	bromodomain and WD repeat domain containing 1	NM_001007246 /// NM_018963 /// NM_033656	-0.286443	8.45667e-05	-0.414288	-0.147513	183
20977	209531_at	2954	GSTZ1	glutathione S-transferase zeta 1	NM_001513 /// NM_145870 /// NM_145871	0.286369	8.49414e-05	0.147434	0.414221	183
52668	241386_at	100506691	LOC100506691	uncharacterized LOC100506691	XR_109143 /// XR_133015 /// XR_158873 /// XR_159223 /// XR_171980 /// XR_171981	0.286359	8.49951e-05	0.147423	0.414212	183
46859	235577_at	22834	ZNF652	zinc finger protein 652	NM_001145365 /// NM_014897	-0.286317	8.5208e-05	-0.414174	-0.147378	183
50063	238781_at	140890	SREK1	splicing regulatory glutamine/lysine-rich protein 1	NM_001077199 /// NM_001270492 /// NM_001270493 /// NM_139168	-0.286304	8.52721e-05	-0.414163	-0.147365	183
36057	224766_at	6167 /// 100506548	LOC100506548 /// RPL37	uncharacterized LOC100506548 /// ribosomal protein L37	NM_000997 /// NR_037665	-0.286259	8.54991e-05	-0.414122	-0.147317	183
17831	206352_s_at	5192	PEX10	peroxisomal biogenesis factor 10	NM_002617 /// NM_153818	0.2862	8.58015e-05	0.147254	0.414069	183
9236	1563455_at	23387	SIK3	SIK family kinase 3	NM_025164	-0.286178	8.59123e-05	-0.414049	-0.147231	183
29250	217932_at	51081	MRPS7	mitochondrial ribosomal protein S7	NM_015971	0.286101	8.63078e-05	0.147149	0.41398	183
50424	239142_at	317671	RFESD	Rieske (Fe-S) domain containing	NM_001131065 /// NM_001131066 /// NM_173362	0.286036	8.66417e-05	0.14708	0.413921	183
27419	216094_at	---	---	---	---	-0.286032	8.66633e-05	-0.413917	-0.147075	183
16210	204730_at	9783	RIMS3	regulating synaptic membrane exocytosis 3	NM_014747	0.286022	8.67169e-05	0.147064	0.413908	183
29862	218544_s_at	10171	RCL1	RNA terminal phosphate cyclase-like 1	NM_005772	0.286017	8.67428e-05	0.147059	0.413903	183
24032	212694_s_at	5096	PCCB	propionyl CoA carboxylase, beta polypeptide	NM_000532 /// NM_001178014	0.285975	8.69592e-05	0.147014	0.413866	183
48489	237207_at	---	---	---	---	0.285938	8.71483e-05	0.146975	0.413833	183
13672	202191_s_at	8522	GAS7	growth arrest-specific 7	NM_001130831 /// NM_003644 /// NM_201432 /// NM_201433	-0.285866	8.75228e-05	-0.413768	-0.146899	183
29423	218105_s_at	51073	MRPL4	mitochondrial ribosomal protein L4	NM_015956 /// NM_146387 /// NM_146388	0.28584	8.76604e-05	0.14687	0.413744	183
21191	209750_at	9975	NR1D2	nuclear receptor subfamily 1, group D, member 2	NM_001145425 /// NM_005126	-0.285793	8.79027e-05	-0.413702	-0.146821	183
21495	210057_at	23049 /// 101060589	LOC101060589 /// SMG1	serine/threonine-protein kinase SMG1-like /// smg-1 homolog, phosphatidylinositol 3-kin	NM_015092 /// XM_003960630	-0.285791	8.79136e-05	-0.4137	-0.146819	183
25739	214407_x_at	2994	GYPB	glycophorin B (MNS blood group)	NM_002100 /// XM_003846676	0.285783	8.79575e-05	0.14681	0.413692	183
19565	208103_s_at	81611	ANP32E	acidic (leucine-rich) nuclear phosphoprotein 32 family, member E	NM_001136478 /// NM_001136479 /// NM_030920	0.285773	8.80107e-05	0.146799	0.413683	183
48506	237224_at	100874253	LINC00853	long intergenic non-protein coding RNA 853	NR_047498	0.285756	8.81007e-05	0.146781	0.413668	183
36344	225054_x_at	100499466	LINC00674	long intergenic non-protein coding RNA 674	NR_027418	-0.285709	8.83432e-05	-0.413626	-0.146731	183
25489	214157_at	2778	GNAS	GNAS complex locus	NM_000516 /// NM_001077488 /// NM_001077489 /// NM_001077490 /// NM_016592 /// NM_08042	0.285649	8.86595e-05	0.146667	0.413572	183
21139	209698_at	54535	CCHCR1	coiled-coil alpha-helical rod protein 1	NM_001105563 /// NM_001105564 /// NM_019052	0.285649	8.86607e-05	0.146667	0.413572	183
26576	215249_at	6165	RPL35A	ribosomal protein L35a	NM_000996	-0.285642	8.86997e-05	-0.413565	-0.146659	183
48873	237591_at	100287569	LINC00173	long intergenic non-protein coding RNA 173	NM_207436 /// NR_027345 /// NR_027346	-0.285616	8.88342e-05	-0.413542	-0.146632	183
37383	226094_at	5286	PIK3C2A	phosphatidylinositol-4-phosphate 3-kinase, catalytic subunit type 2 alpha	NM_002645	-0.285487	8.9517e-05	-0.413426	-0.146495	183
36841	225551_at	163882	CNST	consortin, connexin sorting protein	NM_001139459 /// NM_152609	-0.28542	8.98742e-05	-0.413365	-0.146423	183
35629	224329_s_at	84518	CNFN	cornifelin	NM_032488	0.285393	9.00178e-05	0.146395	0.413341	183
33625	222313_at	---	---	---	---	-0.285391	9.00325e-05	-0.413338	-0.146392	183
12551	201070_x_at	23451	SF3B1	splicing factor 3b, subunit 1, 155kDa	NM_001005526 /// NM_012433	-0.285377	9.0105e-05	-0.413326	-0.146377	183
53489	242207_at	401541 /// 100128361	CENPP /// LOC100128361	centromere protein P /// uncharacterized LOC100128361	NM_001012267 /// NR_036505	0.285284	9.06035e-05	0.146278	0.413242	183
42275	230988_at	119	ADD2	adducin 2 (beta)	NM_001185054 /// NM_001185055 /// NM_001617 /// NM_017482 /// NM_017483 /// NM_017484 /	0.285263	9.07174e-05	0.146256	0.413223	183
21119	209678_s_at	5584	PRKCI	protein kinase C, iota	NM_002740	-0.28525	9.07892e-05	-0.413211	-0.146241	183
38494	227206_at	4705	NDUFA10	NADH dehydrogenase (ubiquinone) 1 alpha subcomplex, 10, 42kDa	NM_004544	-0.285243	9.08238e-05	-0.413205	-0.146235	183
46498	235216_at	114799	ESCO1	establishment of sister chromatid cohesion N-acetyltransferase 1	NM_052911	-0.285205	9.10271e-05	-0.413171	-0.146194	183
49884	238602_at	129563	DIS3L2	DIS3 mitotic control homolog (S. cerevisiae)-like 2	NM_001257281 /// NM_001257282 /// NM_152383 /// NR_046476 /// NR_046477	-0.285198	9.10661e-05	-0.413165	-0.146187	183
9869	1565254_s_at	8178	ELL	elongation factor RNA polymerase II	NM_006532	-0.28517	9.12166e-05	-0.413139	-0.146157	183
47867	236585_at	---	OTTHUMG00000184086 /// RP5-894A10.6	NULL /// NULL	---	-0.285157	9.12916e-05	-0.413127	-0.146142	183
34587	223277_at	54859	ELP6	elongator acetyltransferase complex subunit 6	NM_001031703 /// NM_017713	0.285146	9.13507e-05	0.146131	0.413117	183
56309	37424_at	54535	CCHCR1	coiled-coil alpha-helical rod protein 1	NM_001105563 /// NM_001105564 /// NM_019052	0.28514	9.13837e-05	0.146124	0.413112	183
12013	200039_s_at	5690	PSMB2	proteasome (prosome, macropain) subunit, beta type, 2	NM_001199779 /// NM_001199780 /// NM_002794	0.285134	9.14133e-05	0.146118	0.413107	183
30389	219072_at	9274	BCL7C	B-cell CLL/lymphoma 7C	NM_004765	0.285132	9.14241e-05	0.146116	0.413105	183
32855	221539_at	1978	EIF4EBP1	eukaryotic translation initiation factor 4E binding protein 1	NM_004095	0.285106	9.15644e-05	0.146089	0.413082	183
21202	209761_s_at	3431	SP110	SP110 nuclear body protein	NM_001185015 /// NM_004509 /// NM_004510 /// NM_080424	-0.285097	9.16139e-05	-0.413073	-0.146079	183
22863	211503_s_at	51552	RAB14	RAB14, member RAS oncogene family	NM_016322	-0.285049	9.18739e-05	-0.41303	-0.146028	183
31612	220295_x_at	55635	DEPDC1	DEP domain containing 1	NM_001114120 /// NM_017779	0.285005	9.21139e-05	0.145981	0.41299	183
52783	241501_at	---	---	---	---	-0.284972	9.22955e-05	-0.41296	-0.145946	183
33411	222098_s_at	---	---	---	---	0.284964	9.23383e-05	0.145938	0.412953	183
5168	1556646_at	---	---	---	---	-0.284934	9.25032e-05	-0.412926	-0.145906	183
34991	223682_s_at	84285	EIF1AD	eukaryotic translation initiation factor 1A domain containing	NM_001242481 /// NM_001242482 /// NM_001242483 /// NM_001242484 /// NM_001242485 /// NM	0.284891	9.27407e-05	0.145859	0.412887	183
35986	224694_at	84168	ANTXR1	anthrax toxin receptor 1	NM_018153 /// NM_032208 /// NM_053034	0.284875	9.28272e-05	0.145843	0.412873	183
37305	226016_at	961	CD47	CD47 molecule	NM_001025079 /// NM_001025080 /// NM_001777 /// NM_198793	-0.28486	9.29093e-05	-0.41286	-0.145827	183
20420	208972_s_at	516	ATP5G1	ATP synthase, H+ transporting, mitochondrial Fo complex, subunit C1 (subunit 9)	NM_001002027 /// NM_005175	0.284855	9.29371e-05	0.145821	0.412855	183
39222	227935_s_at	84333	PCGF5	polycomb group ring finger 5	NM_001256549 /// NM_001257101 /// NM_032373 /// NR_046310 /// NR_046435	0.284801	9.32355e-05	0.145764	0.412806	183
29430	218112_at	65993	MRPS34	mitochondrial ribosomal protein S34	NM_023936	0.284792	9.32852e-05	0.145754	0.412798	183
44588	233303_at	---	---	---	---	-0.284791	9.32907e-05	-0.412797	-0.145753	183
47427	236145_at	---	---	---	---	0.284762	9.34532e-05	0.145722	0.412771	183
47407	236125_at	---	---	---	---	-0.284727	9.36429e-05	-0.41274	-0.145685	183
32235	220918_at	80215	RUNX1-IT1	RUNX1 intronic transcript 1 (non-protein coding)	NM_025143 /// NR_026812	-0.28466	9.40166e-05	-0.412679	-0.145614	183
16315	204835_at	5422	POLA1	polymerase (DNA directed), alpha 1, catalytic subunit	NM_016937	0.284659	9.40217e-05	0.145613	0.412678	183
51725	240443_at	---	---	---	---	0.284632	9.41721e-05	0.145584	0.412654	183
31216	219899_x_at	27158	NDOR1	NADPH dependent diflavin oxidoreductase 1	NM_001144026 /// NM_001144027 /// NM_001144028 /// NM_014434	0.284594	9.43865e-05	0.145543	0.412619	183
37347	226058_at	84752	B3GNT9	UDP-GlcNAc:betaGal beta-1,3-N-acetylglucosaminyltransferase 9	NM_033309	0.284564	9.45537e-05	0.145511	0.412592	183
18428	206949_s_at	23623	RUSC1	RUN and SH3 domain containing 1	NM_001105203 /// NM_001105204 /// NM_001105205 /// NM_001278227 /// NM_001278228 /// NM	0.284552	9.46231e-05	0.145498	0.412581	183
12776	201295_s_at	26118	WSB1	WD repeat and SOCS box containing 1	NM_015626 /// NM_134264 /// NM_134265	-0.284457	9.51521e-05	-0.412496	-0.145398	183
10992	1568943_at	3635	INPP5D	inositol polyphosphate-5-phosphatase, 145kDa	NM_001017915 /// NM_005541	-0.284448	9.52022e-05	-0.412488	-0.145388	183
21882	210451_at	5313	PKLR	pyruvate kinase, liver and RBC	NM_000298 /// NM_181871	0.284401	9.54724e-05	0.145337	0.412444	183
36597	225307_at	118472	ZNF511	zinc finger protein 511	NM_145806	0.284368	9.56565e-05	0.145302	0.412415	183
15874	204394_at	8501	SLC43A1	solute carrier family 43, member 1	NM_001198810 /// NM_003627	0.284357	9.5716e-05	0.145291	0.412406	183
41356	230069_at	94081	SFXN1	sideroflexin 1	NM_022754	0.284274	9.61873e-05	0.145203	0.412331	183
5286	1556818_at	---	---	---	---	-0.284239	9.63863e-05	-0.412299	-0.145166	183
35841	224549_x_at	---	---	---	---	-0.284229	9.64464e-05	-0.412289	-0.145154	183
32124	220807_at	3049	HBQ1	hemoglobin, theta 1	NM_005331	0.284194	9.66442e-05	0.145117	0.412258	183
47717	236435_at	---	---	---	---	-0.284113	9.71096e-05	-0.412185	-0.145031	183
20258	208810_at	10049 /// 65084	DNAJB6 /// TMEM135	DnaJ (Hsp40) homolog, subfamily B, member 6 /// transmembrane protein 135	NM_001168724 /// NM_005494 /// NM_022918 /// NM_058246 /// NR_033149	-0.284074	9.73331e-05	-0.41215	-0.144989	183
20935	209489_at	10658	CELF1	CUGBP, Elav-like family member 1	NM_001025596 /// NM_001172639 /// NM_001172640 /// NM_006560 /// NM_198700	-0.28407	9.73545e-05	-0.412146	-0.144985	183
31086	219769_at	3619	INCENP	inner centromere protein antigens 135/155kDa	NM_001040694 /// NM_020238	0.284023	9.76281e-05	0.144935	0.412103	183
50157	238875_at	---	---	---	---	-0.284019	9.76473e-05	-0.4121	-0.144931	183
24501	213166_x_at	653784 /// 100616378	MIR4784 /// MZT2A	microRNA 4784 /// mitotic spindle organizing protein 2A	NM_001085365 /// NR_039945	0.283926	9.81893e-05	0.144832	0.412016	183
26835	215509_s_at	699	BUB1	BUB1 mitotic checkpoint serine/threonine kinase	NM_004336	0.283886	9.84212e-05	0.144789	0.41198	183
32290	220973_s_at	81858	SHARPIN	SHANK-associated RH domain interactor	NM_030974 /// NR_038270	0.283863	9.85553e-05	0.144764	0.411959	183
54060	242778_at	9404	LPXN	leupaxin	NM_001143995 /// NM_004811	-0.283838	9.86987e-05	-0.411937	-0.144738	183
34341	223029_s_at	84231	TRAF7	TNF receptor-associated factor 7, E3 ubiquitin protein ligase	NM_032271 /// NM_206835	0.283769	9.91032e-05	0.144664	0.411874	183
40561	229274_at	2778	GNAS	GNAS complex locus	NM_000516 /// NM_001077488 /// NM_001077489 /// NM_001077490 /// NM_016592 /// NM_08042	-0.283767	9.91166e-05	-0.411872	-0.144662	183
43683	232396_at	---	OTTHUMG00000172202 /// RP11-617F23.2	NULL /// NULL	---	-0.283605	0.000100067	-0.411726	-0.14449	183
49988	238706_at	167153	PAPD4	PAP associated domain containing 4	NM_001114393 /// NM_001114394 /// NM_173797	-0.283563	0.000100314	-0.411688	-0.144445	183
30172	218855_at	131601	TPRA1	transmembrane protein, adipocyte asscociated 1	NM_001136053 /// NM_001142646 /// NM_016372 /// NR_073377	0.2835	0.000100686	0.144378	0.411631	183
40082	228795_at	5579	PRKCB	protein kinase C, beta	NM_002738 /// NM_212535	-0.283459	0.00010093	-0.411594	-0.144335	183
54400	243118_at	285753	CEP57L1	centrosomal protein 57kDa-like 1	NM_001083535 /// NM_001271852 /// NM_001271853 /// NM_173830	0.283445	0.000101013	0.14432	0.411582	183
32979	221665_s_at	54869	EPS8L1	EPS8-like 1	NM_017729 /// NM_133180 /// NM_139204	0.283392	0.000101332	0.144263	0.411533	183
32157	220840_s_at	55732	C1orf112	chromosome 1 open reading frame 112	NM_018186	0.28338	0.000101402	0.14425	0.411523	183
22478	211081_s_at	11183	MAP4K5	mitogen-activated protein kinase kinase kinase kinase 5	NM_006575 /// NM_198794	-0.283364	0.0001015	-0.411508	-0.144233	183
16697	205217_at	1678	TIMM8A	translocase of inner mitochondrial membrane 8 homolog A (yeast)	NM_001145951 /// NM_004085 /// NM_032696	0.28333	0.000101701	0.144197	0.411478	183
42381	231094_s_at	25902 /// 100996643	LOC100996643 /// MTHFD1L	monofunctional C1-tetrahydrofolate synthase, mitochondrial-like /// methylenetetrahydro	NM_001242767 /// NM_001242768 /// NM_001242769 /// NM_015440 /// XM_003846387 /// XM_00	0.283327	0.000101718	0.144194	0.411475	183
33874	222562_s_at	80351	TNKS2	tankyrase, TRF1-interacting ankyrin-related ADP-ribose polymerase 2	NM_025235	-0.283229	0.000102305	-0.411387	-0.14409	183
50879	239597_at	---	---	---	---	-0.283122	0.000102956	-0.411289	-0.143975	183
56330	37953_s_at	41	ASIC1	acid-sensing (proton-gated) ion channel 1	NM_001095 /// NM_001256830 /// NM_020039 /// NR_046389	0.283119	0.000102971	0.143973	0.411287	183
24812	213478_at	23254	KAZN	kazrin, periplakin interacting protein	NM_001017999 /// NM_001018000 /// NM_001018001 /// NM_015209 /// NM_201628	0.283012	0.000103625	0.143858	0.41119	183
47273	235991_at	606495	CYB5RL	cytochrome b5 reductase-like	NM_001031672	0.282956	0.000103968	0.143799	0.411139	183
53167	241885_at	---	---	---	---	-0.282937	0.000104081	-0.411123	-0.143779	183
50520	239238_at	---	---	---	---	-0.282932	0.000104111	-0.411118	-0.143774	183
4382	1555467_a_at	10658	CELF1	CUGBP, Elav-like family member 1	NM_001025596 /// NM_001172639 /// NM_001172640 /// NM_006560 /// NM_198700	-0.282917	0.000104204	-0.411105	-0.143757	183
18230	206751_s_at	9468	PCYT1B	phosphate cytidylyltransferase 1, choline, beta	NM_001163264 /// NM_001163265 /// NM_004845	0.282881	0.000104426	0.143719	0.411072	183
18578	207099_s_at	1121	CHM	choroideremia (Rab escort protein 1)	NM_000390 /// NM_001037312 /// NM_001145414	-0.282844	0.000104649	-0.411039	-0.14368	183
13477	201996_s_at	23013	SPEN	spen homolog, transcriptional regulator (Drosophila)	NM_015001	-0.282836	0.000104699	-0.411032	-0.143672	183
39591	228304_at	375287	RBM43	RNA binding motif protein 43	NM_198557	-0.282828	0.000104753	-0.411024	-0.143662	183
16781	205301_s_at	4968	OGG1	8-oxoguanine DNA glycosylase	NM_002542 /// NM_016819 /// NM_016820 /// NM_016821 /// NM_016826 /// NM_016827 /// NM_	0.282821	0.000104794	0.143655	0.411018	183
48691	237409_at	---	---	---	---	-0.282751	0.000105227	-0.410954	-0.143581	183
41301	230014_at	---	---	---	---	-0.282716	0.00010544	-0.410923	-0.143544	183
54620	243338_at	---	CTB-89H12.4 /// OTTHUMG00000163462	NULL /// NULL	---	-0.282604	0.000106137	-0.410822	-0.143425	183
35711	224415_s_at	84681	HINT2	histidine triad nucleotide binding protein 2	NM_032593	0.282555	0.000106443	0.143372	0.410778	183
38262	226974_at	23327	NEDD4L	neural precursor cell expressed, developmentally down-regulated 4-like, E3 ubiquitin pr	NM_001144964 /// NM_001144965 /// NM_001144966 /// NM_001144967 /// NM_001144968 /// NM	0.282517	0.000106682	0.143332	0.410743	183
23449	212110_at	23516	SLC39A14	solute carrier family 39 (zinc transporter), member 14	NM_001128431 /// NM_001135153 /// NM_001135154 /// NM_015359	0.282455	0.000107072	0.143266	0.410687	183
55679	244396_at	10146	G3BP1	GTPase activating protein (SH3 domain) binding protein 1	NM_005754 /// NM_198395	-0.282401	0.000107411	-0.410639	-0.143208	183
47243	235961_at	23432	GPR161	G protein-coupled receptor 161	NM_001267609 /// NM_001267610 /// NM_001267611 /// NM_001267612 /// NM_001267613 /// NM	0.282397	0.000107434	0.143204	0.410635	183
22910	211552_s_at	8659	ALDH4A1	aldehyde dehydrogenase 4 family, member A1	NM_001161504 /// NM_003748 /// NM_170726	0.282366	0.000107633	0.143171	0.410607	183
4449	1555562_a_at	84186	ZCCHC7	zinc finger, CCHC domain containing 7	NM_032226	-0.282353	0.000107718	-0.410595	-0.143157	183
35722	224427_s_at	64895	PAPOLG	poly(A) polymerase gamma	NM_022894	-0.282308	0.000107997	-0.410555	-0.14311	183
56116	244833_at	160762	CCDC63	coiled-coil domain containing 63	NM_152591	0.282297	0.000108068	0.143098	0.410545	183
6839	1559479_at	285540	LOC285540	uncharacterized LOC285540	NR_037934	-0.282278	0.000108192	-0.410527	-0.143077	183
12489	201008_s_at	10628 /// 101060503	LOC101060503 /// TXNIP	thioredoxin-interacting protein-like /// thioredoxin interacting protein	NM_006472 /// XM_003960169 /// XM_003960170	-0.282268	0.000108253	-0.410518	-0.143067	183
36670	225380_at	91461	PKDCC	protein kinase domain containing, cytoplasmic	NM_138370	0.282265	0.000108271	0.143064	0.410516	183
43673	232386_at	54832	VPS13C	vacuolar protein sorting 13 homolog C (S. cerevisiae)	NM_001018088 /// NM_017684 /// NM_018080 /// NM_020821	-0.282257	0.000108324	-0.410508	-0.143055	183
12264	200783_s_at	3925	STMN1	stathmin 1	NM_001145454 /// NM_005563 /// NM_152497 /// NM_203399 /// NM_203401	0.282146	0.000109032	0.142937	0.410408	183
45913	234631_at	728224	KRTAP4-8	keratin associated protein 4-8	NM_031960 /// XM_003846479	0.282109	0.000109269	0.142897	0.410375	183
48836	237554_at	---	---	---	---	-0.282046	0.000109672	-0.410318	-0.14283	183
48358	237076_at	23385	NCSTN	nicastrin	NM_015331	-0.282029	0.000109779	-0.410303	-0.142813	183
38694	227406_at	100129387	GABPB1-AS1	GABPB1 antisense RNA 1	NR_024490	-0.282027	0.000109794	-0.410301	-0.14281	183
33544	222231_s_at	55379	LRRC59	leucine rich repeat containing 59	NM_018509	0.282007	0.000109924	0.142789	0.410282	183
37396	226107_at	56913	C1GALT1	core 1 synthase, glycoprotein-N-acetylgalactosamine 3-beta-galactosyltransferase, 1	NM_020156	-0.282004	0.000109943	-0.41028	-0.142786	183
13985	202504_at	23650	TRIM29	tripartite motif containing 29	NM_012101 /// NM_058193	0.281976	0.000110125	0.142756	0.410254	183
18934	207459_x_at	2994	GYPB	glycophorin B (MNS blood group)	NM_002100 /// XM_003846676	0.281967	0.000110182	0.142746	0.410246	183
44911	233627_at	---	---	---	---	-0.281948	0.000110302	-0.410229	-0.142726	183
20256	208808_s_at	3148	HMGB2	high mobility group box 2	NM_001130688 /// NM_001130689 /// NM_002129	0.281945	0.000110326	0.142723	0.410226	183
5431	1557038_s_at	100289373	UBAC2-AS1	UBAC2 antisense RNA 1	NR_036531 /// NR_036532	0.281829	0.000111079	0.142599	0.410121	183
37221	225931_s_at	57674	RNF213	ring finger protein 213	NM_001256071 /// NM_020914 /// NM_020954	-0.281782	0.000111382	-0.410079	-0.142549	183
4349	1555420_a_at	8609	KLF7	Kruppel-like factor 7 (ubiquitous)	NM_001270942 /// NM_001270943 /// NM_001270944 /// NM_003709 /// NR_073108	-0.281768	0.000111471	-0.410067	-0.142535	183
22951	211593_s_at	23139	MAST2	microtubule associated serine/threonine kinase 2	NM_015112	0.281686	0.000112012	0.142447	0.409992	183
3489	1554287_at	89122	TRIM4	tripartite motif containing 4	NM_033017 /// NM_033091	-0.281674	0.000112085	-0.409982	-0.142435	183
17025	205545_x_at	22826	DNAJC8	DnaJ (Hsp40) homolog, subfamily C, member 8	NM_014280	0.281633	0.000112361	0.14239	0.409944	183
13080	201599_at	4942	OAT	ornithine aminotransferase	NM_000274 /// NM_001171814	0.28163	0.000112379	0.142387	0.409942	183
33071	221758_at	93436	ARMC6	armadillo repeat containing 6	NM_001199196 /// NM_033415	0.281629	0.000112384	0.142387	0.409941	183
27830	216506_x_at	8028	MLLT10	myeloid/lymphoid or mixed-lineage leukemia (trithorax homolog, Drosophila); translocate	NM_001009569 /// NM_001195626 /// NM_001195627 /// NM_001195628 /// NM_001195630 /// NM	-0.281606	0.000112538	-0.40992	-0.142362	183
19746	208289_s_at	9538	EI24	etoposide induced 2.4	NM_001007277 /// NM_004879	0.281599	0.000112581	0.142355	0.409914	183
51040	239758_at	---	---	---	---	-0.281559	0.000112844	-0.409878	-0.142312	183
8495	1562230_at	---	---	---	---	-0.281557	0.000112859	-0.409876	-0.14231	183
32074	220757_s_at	80700 /// 100616371	MIR4746 /// UBXN6	microRNA 4746 /// UBX domain protein 6	NM_001171091 /// NM_025241 /// NR_039901	0.281551	0.000112901	0.142303	0.40987	183
24040	212702_s_at	23299	BICD2	bicaudal D homolog 2 (Drosophila)	NM_001003800 /// NM_015250	-0.281547	0.000112927	-0.409867	-0.142299	183
24178	212840_at	26043	UBXN7	UBX domain protein 7	NM_015562	-0.281523	0.000113081	-0.409846	-0.142274	183
35659	224360_s_at	29993	PACSIN1	protein kinase C and casein kinase substrate in neurons 1	NM_001199583 /// NM_020804	0.281497	0.000113253	0.142247	0.409822	183
30041	218724_s_at	60436	TGIF2	TGFB-induced factor homeobox 2	NM_001199513 /// NM_001199514 /// NM_001199515 /// NM_021809	-0.281485	0.000113336	-0.409811	-0.142233	183
24536	213201_s_at	7138	TNNT1	troponin T type 1 (skeletal, slow)	NM_001126132 /// NM_001126133 /// NM_003283	0.28148	0.000113371	0.142228	0.409806	183
32160	220843_s_at	25879	DCAF13	DDB1 and CUL4 associated factor 13	NM_015420	-0.281453	0.000113546	-0.409782	-0.1422	183
52576	241294_at	---	---	---	---	-0.281453	0.000113547	-0.409782	-0.142199	183
16874	205394_at	1111	CHEK1	checkpoint kinase 1	NM_001114121 /// NM_001114122 /// NM_001244846 /// NM_001274 /// NR_045204 /// NR_04520	0.281442	0.000113624	0.142187	0.409772	183
50583	239301_at	---	---	---	---	-0.281421	0.000113762	-0.409753	-0.142165	183
41557	230270_at	55119	PRPF38B	PRP38 pre-mRNA processing factor 38 (yeast) domain containing B	NM_018061 /// NR_037185	-0.28133	0.000114369	-0.409671	-0.142068	183
32024	220707_s_at	80020	FOXRED2	FAD-dependent oxidoreductase domain containing 2	NM_001102371 /// NM_024955	0.281316	0.000114461	0.142054	0.409658	183
16362	204882_at	9938	ARHGAP25	Rho GTPase activating protein 25	NM_001007231 /// NM_001166276 /// NM_001166277 /// NM_014882	-0.281235	0.000115007	-0.409585	-0.141967	183
38287	226999_at	55599	RNPC3	RNA-binding region (RNP1, RRM) containing 3	NM_017619	-0.281121	0.000115775	-0.409482	-0.141846	183
13793	202312_s_at	1277	COL1A1	collagen, type I, alpha 1	NM_000088	0.281078	0.000116064	0.1418	0.409443	183
34101	222789_at	54665	RSBN1	round spermatid basic protein 1	NM_018364	-0.28107	0.000116116	-0.409436	-0.141792	183
33065	221752_at	54434	SSH1	slingshot protein phosphatase 1	NM_001161330 /// NM_001161331 /// NM_018984	-0.28102	0.000116458	-0.409391	-0.141739	183
16888	205408_at	8028	MLLT10	myeloid/lymphoid or mixed-lineage leukemia (trithorax homolog, Drosophila); translocate	NM_001009569 /// NM_001195626 /// NM_001195627 /// NM_001195628 /// NM_001195630 /// NM	-0.281015	0.00011649	-0.409386	-0.141734	183
43142	231855_at	57650	KIAA1524	KIAA1524	NM_020890	0.281	0.000116596	0.141717	0.409372	183
45445	234162_at	---	---	---	---	-0.280992	0.00011665	-0.409365	-0.141709	183
54964	243682_at	---	---	---	---	-0.280992	0.000116651	-0.409365	-0.141708	183
37142	225852_at	26057	ANKRD17	ankyrin repeat domain 17	NM_032217 /// NM_198889	-0.280971	0.000116794	-0.409346	-0.141686	183
27229	215903_s_at	23139	MAST2	microtubule associated serine/threonine kinase 2	NM_015112	0.280942	0.000116991	0.141656	0.40932	183
36525	225235_at	26262	TSPAN17	tetraspanin 17	NM_001006616 /// NM_012171 /// NM_130465	0.280905	0.000117242	0.141616	0.409287	183
23422	212083_at	113419	TEX261	testis expressed 261	NM_144582	0.280897	0.000117294	0.141608	0.40928	183
16455	204975_at	2013	EMP2	epithelial membrane protein 2	NM_001424	0.280857	0.000117571	0.141565	0.409243	183
16176	204696_s_at	993	CDC25A	cell division cycle 25A	NM_001789 /// NM_201567	0.280816	0.000117853	0.141522	0.409206	183
44157	232871_at	---	---	---	---	0.280691	0.000118715	0.141389	0.409093	183
33897	222585_x_at	51315	KRCC1	lysine-rich coiled-coil 1	NM_016618	-0.280613	0.00011926	-0.409022	-0.141305	183
7293	1560274_at	9589	WTAP	Wilms tumor 1 associated protein	NM_001270531 /// NM_001270532 /// NM_001270533 /// NM_004906 /// NM_152857 /// NM_15285	-0.280595	0.00011938	-0.409007	-0.141287	183
22426	211027_s_at	3551	IKBKB	inhibitor of kappa light polypeptide gene enhancer in B-cells, kinase beta	NM_001190720 /// NM_001190721 /// NM_001190722 /// NM_001242778 /// NM_001556 /// NR_03	-0.280566	0.000119583	-0.408981	-0.141256	183
51792	240510_at	4683	NBN	nibrin	NM_001024688 /// NM_002485	-0.280559	0.000119633	-0.408974	-0.141248	183
20413	208965_s_at	3428	IFI16	interferon, gamma-inducible protein 16	NM_001206567 /// NM_005531	-0.280447	0.000120419	-0.408873	-0.141129	183
56542	56748_at	10107	TRIM10	tripartite motif containing 10	NM_006778 /// NM_052828	0.280444	0.000120436	0.141126	0.40887	183
50053	238771_at	---	---	---	---	-0.280425	0.000120574	-0.408853	-0.141105	183
46227	234945_at	113115	MTFR2	mitochondrial fission regulator 2	NM_001099286 /// NM_138419	0.280396	0.000120778	0.141074	0.408826	183
25280	213948_x_at	57863	CADM3	cell adhesion molecule 3	NM_001127173 /// NM_021189	0.28032	0.000121312	0.140994	0.408758	183
15285	203805_s_at	2175	FANCA	Fanconi anemia, complementation group A	NM_000135 /// NM_001018112	0.280317	0.000121331	0.140991	0.408755	183
39783	228496_s_at	51232	CRIM1	cysteine rich transmembrane BMP regulator 1 (chordin-like)	NM_016441	-0.280288	0.000121539	-0.408729	-0.14096	183
30597	219280_at	54014	BRWD1	bromodomain and WD repeat domain containing 1	NM_001007246 /// NM_018963 /// NM_033656	-0.28024	0.000121875	-0.408686	-0.140909	183
34375	223063_at	84886	C1orf198	chromosome 1 open reading frame 198	NM_001136494 /// NM_001136495 /// NM_032800	0.280223	0.000121997	0.140891	0.40867	183
25502	214170_x_at	2271	FH	fumarate hydratase	NM_000143	0.280126	0.000122686	0.140788	0.408583	183
18030	206551_x_at	54800	KLHL24	kelch-like family member 24	NM_017644	-0.280115	0.000122767	-0.408573	-0.140776	183
6322	1558588_at	728855 /// 728875	LINC00623 /// LOC728875	long intergenic non-protein coding RNA 623 /// uncharacterized LOC728875	NR_024510 /// NR_024511 /// NR_024584	-0.280088	0.000122964	-0.408548	-0.140747	183
39171	227884_at	8148	TAF15	TAF15 RNA polymerase II, TATA box binding protein (TBP)-associated factor, 68kDa	NM_003487 /// NM_139215	-0.280058	0.000123175	-0.408521	-0.140715	183
56470	48031_r_at	10826	FAXDC2	fatty acid hydroxylase domain containing 2	NM_016348 /// NM_032385	0.28005	0.000123235	0.140706	0.408514	183
50798	239516_at	---	---	---	---	-0.280001	0.000123582	-0.40847	-0.140655	183
30942	219625_s_at	10087	COL4A3BP	collagen, type IV, alpha 3 (Goodpasture antigen) binding protein	NM_001130105 /// NM_005713 /// NM_031361	-0.279999	0.000123601	-0.408467	-0.140652	183
31344	220027_s_at	54922	RASIP1	Ras interacting protein 1	NM_017805	0.279985	0.000123701	0.140638	0.408455	183
13682	202201_at	645	BLVRB	biliverdin reductase B (flavin reductase (NADPH))	NM_000713	0.279973	0.000123789	0.140624	0.408444	183
47675	236393_at	---	---	---	---	0.279962	0.000123866	0.140613	0.408434	183
51436	240154_at	---	---	---	---	-0.279961	0.000123874	-0.408433	-0.140612	183
36245	224954_at	6470	SHMT1	serine hydroxymethyltransferase 1 (soluble)	NM_004169 /// NM_148918	0.279888	0.000124402	0.140534	0.408367	183
53617	242335_at	51312	SLC25A37	solute carrier family 25 (mitochondrial iron transporter), member 37	NM_016612	0.279878	0.000124474	0.140524	0.408358	183
33439	222126_at	3268	AGFG2	ArfGAP with FG repeats 2	NM_006076	0.279866	0.000124557	0.140511	0.408348	183
2698	1553185_at	158158	RASEF	RAS and EF-hand domain containing	NM_152573	-0.279834	0.000124794	-0.408318	-0.140477	183
28856	217538_at	9905	SGSM2	small G protein signaling modulator 2	NM_001098509 /// NM_014853	-0.27982	0.00012489	-0.408306	-0.140463	183
35620	224320_s_at	84515	MCM8	minichromosome maintenance complex component 8	NM_032485 /// NM_182802	0.27971	0.000125696	0.140345	0.408206	183
43968	232681_at	---	---	---	---	-0.279704	0.000125734	-0.408202	-0.140339	183
27322	215997_s_at	8450	CUL4B	cullin 4B	NM_001079872 /// NM_003588	-0.279682	0.000125895	-0.408182	-0.140316	183
52286	241004_at	---	---	---	---	-0.279673	0.000125961	-0.408173	-0.140306	183
38671	227383_at	727820	LOC727820	uncharacterized LOC727820	XR_041980	-0.279626	0.000126307	-0.408131	-0.140256	183
51533	240251_at	57560	IFT80	intraflagellar transport 80 homolog (Chlamydomonas)	NM_001190241 /// NM_001190242 /// NM_020800	0.279621	0.000126347	0.14025	0.408126	183
16208	204728_s_at	11169	WDHD1	WD repeat and HMG-box DNA binding protein 1	NM_001008396 /// NM_007086	0.279592	0.00012656	0.140219	0.4081	183
4650	1555846_a_at	---	---	---	---	-0.279581	0.00012664	-0.40809	-0.140208	183
28156	216833_x_at	2994	GYPB	glycophorin B (MNS blood group)	NM_002100 /// XM_003846676	0.279486	0.000127342	0.140107	0.408004	183
36004	224712_x_at	79086	SMIM7	small integral membrane protein 7	NM_024104	-0.279371	0.000128196	-0.4079	-0.139984	183
17317	205837_s_at	2993	GYPA	glycophorin A (MNS blood group)	NM_002099	0.27936	0.000128275	0.139973	0.40789	183
16158	204678_s_at	3775	KCNK1	potassium channel, subfamily K, member 1	NM_002245	0.279307	0.000128666	0.139917	0.407843	183
24434	213098_at	9125	RQCD1	RCD1 required for cell differentiation1 homolog (S. pombe)	NM_001271634 /// NM_001271635 /// NM_005444 /// NR_073390	0.279298	0.000128734	0.139907	0.407834	183
42840	231553_s_at	57553	MICAL3	microtubule associated monooxygenase, calponin and LIM domain containing 3	NM_001122731 /// NM_001136004 /// NM_015241	0.279214	0.000129366	0.139818	0.407758	183
6156	1558254_s_at	6733	SRPK2	SRSF protein kinase 2	NM_001278273 /// NM_182691 /// NM_182692	-0.279181	0.000129613	-0.407728	-0.139783	183
38495	227207_x_at	7760	ZNF213	zinc finger protein 213	NM_001134655 /// NM_004220	0.27917	0.000129693	0.139771	0.407719	183
2102	1552338_at	145258	GSC	goosecoid homeobox	NM_173849	0.279022	0.000130817	0.139613	0.407584	183
38950	227663_at	---	---	---	---	-0.279019	0.000130834	-0.407582	-0.139611	183
48923	237641_at	---	CTD-2587H24.10 /// OTTHUMG00000180702	NULL /// NULL	---	0.279013	0.000130879	0.139604	0.407577	183
5545	1557226_a_at	374569	ASPG	asparaginase homolog (S. cerevisiae)	NM_001080464	0.278992	0.000131044	0.139581	0.407557	183
33825	222513_s_at	10580	SORBS1	sorbin and SH3 domain containing 1	NM_001034954 /// NM_001034955 /// NM_001034956 /// NM_001034957 /// NM_006434 /// NM_01	0.278956	0.000131315	0.139543	0.407525	183
39377	228090_at	349565	NMNAT3	nicotinamide nucleotide adenylyltransferase 3	NM_001200047 /// NM_178177	0.278903	0.000131717	0.139487	0.407477	183
38511	227223_at	9584	RBM39	RNA binding motif protein 39	NM_001242599 /// NM_001242600 /// NM_004902 /// NM_184234 /// NM_184237 /// NM_184241 /	-0.278897	0.000131762	-0.407472	-0.139481	183
55150	243868_at	5991	RFX3	regulatory factor X, 3 (influences HLA class II expression)	NM_002919 /// NM_134428	-0.278894	0.000131788	-0.407469	-0.139477	183
25637	214305_s_at	23451	SF3B1	splicing factor 3b, subunit 1, 155kDa	NM_001005526 /// NM_012433	-0.278817	0.000132376	-0.407399	-0.139396	183
40807	229520_s_at	55668	GPATCH2L	G patch domain containing 2-like	NM_017926 /// NM_017972	-0.27868	0.000133427	-0.407276	-0.13925	183
23347	212007_at	23190	UBXN4	UBX domain protein 4	NM_014607	-0.278671	0.000133498	-0.407267	-0.139241	183
33130	221817_at	57171	DOLPP1	dolichyldiphosphatase 1	NM_001135917 /// NM_020438 /// NR_072983	0.278649	0.000133672	0.139217	0.407247	183
16902	205422_s_at	9358	ITGBL1	integrin, beta-like 1 (with EGF-like repeat domains)	NM_001271754 /// NM_001271755 /// NM_001271756 /// NM_004791	0.278638	0.000133757	0.139205	0.407237	183
9247	1563471_at	57724	EPG5	ectopic P-granules autophagy protein 5 homolog (C. elegans)	NM_020964	-0.278618	0.000133907	-0.407219	-0.139185	183
40381	229094_at	401431	ATP6V0E2-AS1	ATP6V0E2 antisense RNA 1	NM_001008745 /// NR_027040	0.278601	0.000134042	0.139166	0.407204	183
5454	1557071_s_at	51667	NUB1	negative regulator of ubiquitin-like proteins 1	NM_001243351 /// NM_016118	-0.278594	0.000134095	-0.407198	-0.139159	183
29591	218273_s_at	54704	PDP1	pyruvate dehyrogenase phosphatase catalytic subunit 1	NM_001161778 /// NM_001161779 /// NM_001161780 /// NM_001161781 /// NM_018444	-0.278524	0.000134645	-0.407134	-0.139084	183
36239	224948_at	64951 /// 100534592	MRPS24 /// URGCP-MRPS24	mitochondrial ribosomal protein S24 /// URGCP-MRPS24 readthrough	NM_001204871 /// NM_032014	0.278515	0.00013471	0.139075	0.407126	183
34775	223465_at	10087	COL4A3BP	collagen, type IV, alpha 3 (Goodpasture antigen) binding protein	NM_001130105 /// NM_005713 /// NM_031361	-0.278416	0.000135488	-0.407036	-0.138969	183
48876	237594_at	---	---	---	---	-0.278334	0.000136131	-0.406962	-0.138882	183
17213	205733_at	641	BLM	Bloom syndrome, RecQ helicase-like	NM_000057	0.278321	0.000136233	0.138868	0.40695	183
31309	219992_at	6866	TAC3	tachykinin 3	NM_001006667 /// NM_001178054 /// NM_013251 /// NR_033654	0.278317	0.000136262	0.138864	0.406947	183
24730	213396_s_at	11216	AKAP10	A kinase (PRKA) anchor protein 10	NM_007202	-0.278314	0.000136283	-0.406944	-0.138861	183
55650	244367_at	---	---	---	---	-0.278253	0.000136764	-0.406889	-0.138796	183
54125	242843_at	63827	BCAN	brevican	NM_021948 /// NM_198427	0.278223	0.000137006	0.138764	0.406862	183
20061	208610_s_at	23524	SRRM2	serine/arginine repetitive matrix 2	NM_016333	-0.278187	0.000137294	-0.406829	-0.138725	183
53306	242024_at	---	---	---	---	-0.278123	0.000137798	-0.406771	-0.138658	183
34374	223062_s_at	29968	PSAT1	phosphoserine aminotransferase 1	NM_021154 /// NM_058179	0.278088	0.000138074	0.138621	0.40674	183
12815	201334_s_at	23365	ARHGEF12	Rho guanine nucleotide exchange factor (GEF) 12	NM_001198665 /// NM_015313	0.278053	0.000138358	0.138583	0.406708	183
38440	227152_at	55196	KIAA1551	KIAA1551	NM_018169	-0.278009	0.000138708	-0.406668	-0.138537	183
36561	225271_at	55362	TMEM63B	transmembrane protein 63B	NM_018426	0.277887	0.000139685	0.138407	0.406558	183
38548	227260_at	---	---	---	---	-0.277876	0.000139778	-0.406548	-0.138395	183
11817	1570329_at	---	---	---	---	-0.277862	0.000139895	-0.406535	-0.13838	183
39514	228227_at	9270	ITGB1BP1	integrin beta 1 binding protein 1	NM_004763 /// NM_022334	0.277782	0.000140539	0.138295	0.406463	183
16154	204674_at	4033	LRMP	lymphoid-restricted membrane protein	NM_001204126 /// NM_001204127 /// NM_006152	-0.277779	0.000140562	-0.40646	-0.138292	183
22220	210807_s_at	9194	SLC16A7	solute carrier family 16, member 7 (monocarboxylic acid transporter 2)	NM_001270622 /// NM_001270623 /// NM_004731 /// NR_073055 /// NR_073056	-0.277769	0.000140643	-0.406451	-0.138282	183
29725	218407_x_at	29937	NENF	neudesin neurotrophic factor	NM_013349 /// NR_026598	0.277751	0.000140793	0.138262	0.406434	183
34121	222809_x_at	317762	CCDC85C	coiled-coil domain containing 85C	NM_001144995	0.277702	0.000141187	0.13821	0.406391	183
13486	202005_at	6768	ST14	suppression of tumorigenicity 14 (colon carcinoma)	NM_021978	0.277685	0.000141328	0.138192	0.406375	183
35667	224368_s_at	57446	NDRG3	NDRG family member 3	NM_022477 /// NM_032013 /// NR_038370	-0.277665	0.000141493	-0.406357	-0.13817	183
5809	1557632_at	---	---	---	---	-0.277649	0.000141622	-0.406342	-0.138154	183
51564	240282_at	9948	WDR1	WD repeat domain 1	NM_005112 /// NM_017491	-0.277626	0.000141806	-0.406322	-0.13813	183
22690	211317_s_at	8837	CFLAR	CASP8 and FADD-like apoptosis regulator	NM_001127183 /// NM_001127184 /// NM_001202515 /// NM_001202516 /// NM_001202517 /// NM	-0.277569	0.000142273	-0.40627	-0.138069	183
28027	216704_at	---	---	---	---	-0.277555	0.000142393	-0.406257	-0.138054	183
13975	202494_at	10450	PPIE	peptidylprolyl isomerase E (cyclophilin E)	NM_001195007 /// NM_006112 /// NM_203456 /// NM_203457 /// NR_036543 /// NR_036544	0.277503	0.000142817	0.137999	0.406211	183
43588	232301_at	89910	UBE3B	ubiquitin protein ligase E3B	NM_001270449 /// NM_001270450 /// NM_001270451 /// NM_130466 /// NM_183414 /// NM_18341	-0.27747	0.000143089	-0.406181	-0.137964	183
10801	1568629_s_at	5296	PIK3R2	phosphoinositide-3-kinase, regulatory subunit 2 (beta)	NM_005027 /// NR_073517	0.277432	0.000143403	0.137923	0.406146	183
41956	230669_at	5922	RASA2	RAS p21 protein activator 2	NM_006506	-0.277407	0.000143608	-0.406124	-0.137897	183
28299	216976_s_at	6259	RYK	receptor-like tyrosine kinase	NM_001005861 /// NM_002958	-0.277379	0.00014384	-0.406098	-0.137867	183
55643	244360_at	64839	FBXL17	F-box and leucine-rich repeat protein 17	NM_001163315 /// NM_022824	-0.277372	0.0001439	-0.406092	-0.137859	183
28491	217171_at	6609	SMPD1	sphingomyelin phosphodiesterase 1, acid lysosomal	NM_000543 /// NM_001007593 /// NR_027400	0.277295	0.000144541	0.137777	0.406022	183
43466	232179_at	158863	LOC158863	uncharacterized LOC158863	---	-0.277254	0.000144882	-0.405985	-0.137734	183
12676	201195_s_at	8140	SLC7A5	solute carrier family 7 (amino acid transporter light chain, L system), member 5	NM_003486	0.277195	0.000145375	0.137671	0.405932	183
23901	212563_at	23246	BOP1	block of proliferation 1	NM_015201	0.277132	0.000145898	0.137605	0.405875	183
5121	1556568_a_at	---	---	---	---	-0.27713	0.000145916	-0.405873	-0.137603	183
55246	243964_at	---	---	---	---	-0.277119	0.000146011	-0.405863	-0.137591	183
20579	209132_s_at	54939	COMMD4	COMM domain containing 4	NM_017828	0.277075	0.000146383	0.137544	0.405823	183
17137	205657_at	23498	HAAO	3-hydroxyanthranilate 3,4-dioxygenase	NM_012205	0.277034	0.000146728	0.1375	0.405786	183
39276	227989_at	8425	LTBP4	latent transforming growth factor beta binding protein 4	NM_001042544 /// NM_001042545 /// NM_003573	0.277011	0.000146919	0.137476	0.405766	183
38995	227708_at	1915	EEF1A1	eukaryotic translation elongation factor 1 alpha 1	NM_001402 /// NM_001403	-0.276998	0.000147031	-0.405754	-0.137462	183
54670	243388_at	---	---	---	---	-0.276997	0.000147039	-0.405753	-0.137461	183
26417	215090_x_at	9520 /// 84218 /// 440434 /// 729873 /// 100510707 /// 101060303 /// 101060321 /// 1010	LOC100510707 /// LOC101060303 /// LOC101060321 /// LOC101060351 /// LOC101060367 /// LOC101060376 /// LOC101060389 /// LOC101060403 /// LOC101060421 /// LOC101060440 /// LOC101060471 /// LOC101060489 /// LOC101060506 /// LOC101060522 /// LOC440434 /// NPEPPS /// TBC1D3 /// TBC1D3F	TBC1 domain family member 3H-like /// TBC1 domain family member 3G-like /// TBC1 domain	NM_001123391 /// NM_006310 /// NM_032258 /// NR_036750 /// XM_003118485 /// XM_00340388	-0.276934	0.000147572	-0.405696	-0.137394	183
18297	206818_s_at	54805	CNNM2	cyclin M2	NM_017649 /// NM_199076 /// NM_199077	0.276915	0.000147734	0.137374	0.405678	183
4761	1556006_s_at	---	CTB-89H12.4 /// OTTHUMG00000163462	NULL /// NULL	---	-0.276903	0.000147834	-0.405668	-0.137361	183
23642	212303_x_at	8570	KHSRP	KH-type splicing regulatory protein	NM_003685	0.276861	0.000148194	0.137316	0.40563	183
29368	218050_at	51569	UFM1	ubiquitin-fold modifier 1	NM_016617	-0.276787	0.000148823	-0.405563	-0.137238	183
49857	238575_at	114880	OSBPL6	oxysterol binding protein-like 6	NM_001201480 /// NM_001201481 /// NM_001201482 /// NM_032523 /// NM_145739	0.276753	0.000149112	0.137202	0.405532	183
14280	202799_at	8192	CLPP	ClpP caseinolytic peptidase, ATP-dependent, proteolytic subunit homolog (E. coli)	NM_006012	0.276742	0.000149209	0.13719	0.405522	183
22299	210892_s_at	2969	GTF2I	general transcription factor IIi	NM_001163636 /// NM_001518 /// NM_032999 /// NM_033000 /// NM_033001	-0.27674	0.000149229	-0.40552	-0.137188	183
24703	213369_at	92211	CDHR1	cadherin-related family member 1	NM_001171971 /// NM_033100	0.276712	0.000149465	0.137158	0.405495	183
23788	212450_at	9728	SECISBP2L	SECIS binding protein 2-like	NM_001193489 /// NM_014701	-0.276702	0.000149549	-0.405486	-0.137148	183
42185	230898_at	---	---	---	---	0.276684	0.000149706	0.137129	0.40547	183
52992	241710_at	728819	LOC728819	hCG1645220	NM_001101330	0.276674	0.000149792	0.137118	0.405461	183
4786	1556049_at	57142	RTN4	reticulon 4	NM_007008 /// NM_020532 /// NM_153828 /// NM_207520 /// NM_207521	-0.276664	0.000149881	-0.405451	-0.137107	183
12380	200899_s_at	10724	MGEA5	meningioma expressed antigen 5 (hyaluronidase)	NM_001142434 /// NM_012215	-0.276628	0.00015019	-0.405419	-0.137069	183
8327	1561909_at	---	OTTHUMG00000164967 /// RP11-398G24.2	NULL /// NULL	---	-0.276597	0.000150457	-0.405391	-0.137036	183
25243	213911_s_at	3015	H2AFZ	H2A histone family, member Z	NM_002106	0.276507	0.000151237	0.13694	0.405309	183
28284	216961_s_at	84268	RPAIN	RPA interacting protein	NM_001033002 /// NM_001160243 /// NM_001160244 /// NM_001160246 /// NM_001160266 /// NM	0.276474	0.000151521	0.136906	0.40528	183
31222	219905_at	114625	ERMAP	erythroblast membrane-associated protein (Scianna blood group)	NM_001017922 /// NM_018538	0.2764	0.000152166	0.136827	0.405213	183
55550	244267_at	6304	SATB1	SATB homeobox 1	NM_001131010 /// NM_001195470 /// NM_002971	-0.276397	0.000152197	-0.40521	-0.136823	183
34858	223549_s_at	83715	ESPN	espin	NM_031475	0.276377	0.000152373	0.136802	0.405191	183
20267	208819_at	4218	RAB8A	RAB8A, member RAS oncogene family	NM_005370	-0.276373	0.000152407	-0.405188	-0.136798	183
55158	243876_at	---	---	---	---	-0.276354	0.00015257	-0.405171	-0.136778	183
34521	223210_at	91612	CHURC1	churchill domain containing 1	NM_001204063 /// NM_001204064 /// NM_145165	-0.276349	0.000152614	-0.405166	-0.136773	183
31074	219757_s_at	54916	TMEM260	transmembrane protein 260	NM_017799	-0.276327	0.000152803	-0.405147	-0.13675	183
30448	219131_at	29914	UBIAD1	UbiA prenyltransferase domain containing 1	NM_013319	0.276326	0.000152819	0.136748	0.405145	183
33128	221815_at	11057	ABHD2	abhydrolase domain containing 2	NM_007011 /// NM_152924	-0.276322	0.00015285	-0.405142	-0.136744	183
36018	224726_at	57534	MIB1	mindbomb E3 ubiquitin protein ligase 1	NM_020774	-0.276298	0.000153066	-0.40512	-0.136718	183
55454	244171_at	4289	MKLN1	muskelin 1, intracellular mediator containing kelch motifs	NM_001145354 /// NM_013255	-0.276179	0.000154107	-0.405013	-0.136592	183
13278	201797_s_at	7407	VARS	valyl-tRNA synthetase	NM_006295	0.276152	0.000154352	0.136563	0.404988	183
38674	227386_s_at	399474	TMEM200B	transmembrane protein 200B	NM_001003682 /// NM_001171868	0.276146	0.000154403	0.136557	0.404983	183
35063	223754_at	84281	C2orf88	chromosome 2 open reading frame 88	NM_001042519 /// NM_001042520 /// NM_001042521 /// NM_032321	0.276047	0.000155285	0.136451	0.404893	183
3606	1554448_at	---	---	---	---	-0.27601	0.000155611	-0.40486	-0.136412	183
31276	219959_at	55034	MOCOS	molybdenum cofactor sulfurase	NM_017947	0.275959	0.000156064	0.136358	0.404814	183
50670	239388_at	8635	RNASET2	ribonuclease T2	NM_003730	-0.275935	0.000156282	-0.404792	-0.136333	183
34776	223466_x_at	10087	COL4A3BP	collagen, type IV, alpha 3 (Goodpasture antigen) binding protein	NM_001130105 /// NM_005713 /// NM_031361	-0.275907	0.000156529	-0.404767	-0.136303	183
49502	238220_at	7403	KDM6A	lysine (K)-specific demethylase 6A	NM_021140	-0.275884	0.000156735	-0.404746	-0.136279	183
19355	207883_s_at	7036	TFR2	transferrin receptor 2	NM_001206855 /// NM_003227	0.275875	0.000156819	0.136269	0.404737	183
51584	240302_at	---	---	---	---	-0.275857	0.000156979	-0.404721	-0.13625	183
3259	1553956_at	65062	TMEM237	transmembrane protein 237	NM_001044385 /// NM_152388	0.275788	0.0001576	0.136177	0.404659	183
21259	209820_s_at	10607	TBL3	transducin (beta)-like 3	NM_006453	0.275783	0.000157643	0.136172	0.404655	183
33084	221771_s_at	54737	MPHOSPH8	M-phase phosphoprotein 8	NM_017520	-0.275771	0.000157752	-0.404644	-0.136159	183
38499	227211_at	26147	PHF19	PHD finger protein 19	NM_001009936 /// NM_015651	0.275764	0.000157814	0.136151	0.404637	183
19465	208003_s_at	10725	NFAT5	nuclear factor of activated T-cells 5, tonicity-responsive	NM_001113178 /// NM_006599 /// NM_138713 /// NM_138714 /// NM_173214 /// NM_173215	-0.275728	0.000158147	-0.404604	-0.136112	183
30749	219432_at	2121	EVC	Ellis van Creveld syndrome	NM_014556 /// NM_153717	0.275718	0.000158232	0.136102	0.404596	183
26047	214718_at	57798	GATAD1	GATA zinc finger domain containing 1	NM_021167 /// NR_052016	-0.275705	0.000158349	-0.404584	-0.136089	183
13128	201647_s_at	950	SCARB2	scavenger receptor class B, member 2	NM_001204255 /// NM_005506	-0.275703	0.000158369	-0.404582	-0.136086	183
5919	1557782_s_at	54067	C21orf49	chromosome 21 open reading frame 49	NM_001006116 /// NR_024622 /// NR_024623	-0.275692	0.000158466	-0.404572	-0.136075	183
19610	208149_x_at	1663	DDX11	DEAD/H (Asp-Glu-Ala-Asp/His) box helicase 11	NM_001257144 /// NM_001257145 /// NM_004399 /// NM_030653 /// NM_030655 /// NM_152438	0.275651	0.000158843	0.136031	0.404535	183
4453	1555568_at	387036	GUSBP2	glucuronidase, beta pseudogene 2	NM_001033523 /// NR_003504	-0.275646	0.000158891	-0.40453	-0.136025	183
29545	218227_at	10101	NUBP2	nucleotide binding protein 2	NM_012225	0.275644	0.000158907	0.136023	0.404528	183
15047	203567_s_at	10475	TRIM38	tripartite motif containing 38	NM_006355	-0.275635	0.000158986	-0.40452	-0.136014	183
30038	218721_s_at	54953	C1orf27	chromosome 1 open reading frame 27	NM_001164245 /// NM_001164246 /// NM_017847	-0.275516	0.000160071	-0.404413	-0.135888	183
39436	228149_at	154743	C7orf60	chromosome 7 open reading frame 60	NM_152556	-0.27542	0.000160952	-0.404326	-0.135786	183
47274	235992_s_at	606495	CYB5RL	cytochrome b5 reductase-like	NM_001031672	0.275394	0.000161198	0.135758	0.404302	183
31089	219772_s_at	23676	SMPX	small muscle protein, X-linked	NM_014332 /// NR_045617	0.275352	0.000161578	0.135714	0.404264	183
14345	202864_s_at	6672	SP100	SP100 nuclear antigen	NM_001080391 /// NM_001206701 /// NM_001206702 /// NM_001206703 /// NM_001206704 /// NM	-0.275331	0.000161776	-0.404245	-0.135691	183
27044	215718_s_at	23469	PHF3	PHD finger protein 3	NM_015153	-0.275311	0.000161964	-0.404227	-0.135669	183
53840	242558_at	---	---	---	---	-0.275289	0.000162162	-0.404207	-0.135647	183
36417	225127_at	57583	TMEM181	transmembrane protein 181	NM_020823	-0.275259	0.000162442	-0.40418	-0.135615	183
29636	218318_s_at	51701	NLK	nemo-like kinase	NM_016231	-0.275222	0.000162788	-0.404146	-0.135575	183
13394	201913_s_at	80347	COASY	CoA synthase	NM_001042529 /// NM_001042530 /// NM_001042531 /// NM_001042532 /// NM_025233	0.275134	0.000163607	0.135482	0.404067	183
43436	232149_s_at	8439	NSMAF	neutral sphingomyelinase (N-SMase) activation associated factor	NM_001144772 /// NM_003580	-0.275114	0.000163794	-0.404049	-0.135461	183
39573	228286_at	348654	GEN1	GEN1 Holliday junction 5' flap endonuclease	NM_001130009 /// NM_182625	0.275101	0.000163913	0.135447	0.404037	183
30728	219411_at	79767	ELMO3	engulfment and cell motility 3	NM_024712	0.27509	0.000164022	0.135435	0.404026	183
45092	233809_at	25764	HYPK	huntingtin interacting protein K	NM_001199885 /// NM_016400	0.275053	0.000164367	0.135396	0.403993	183
50332	239050_s_at	---	---	---	---	-0.275023	0.000164649	-0.403966	-0.135364	183
30897	219580_s_at	79838	TMC5	transmembrane channel-like 5	NM_001105248 /// NM_001105249 /// NM_001261841 /// NM_024780	0.275018	0.000164694	0.135359	0.403962	183
51239	239957_at	---	---	---	---	-0.274997	0.000164893	-0.403942	-0.135336	183
5717	1557504_at	---	---	---	---	-0.274994	0.000164921	-0.40394	-0.135333	183
43643	232356_at	---	---	---	---	-0.274981	0.00016504	-0.403928	-0.13532	183
25254	213922_at	146057	TTBK2	tau tubulin kinase 2	NM_173500	-0.274976	0.000165087	-0.403924	-0.135314	183
37541	226252_at	---	---	---	---	-0.274957	0.000165265	-0.403907	-0.135294	183
17979	206500_s_at	55320	MIS18BP1	MIS18 binding protein 1	NM_018353	-0.274881	0.000165983	-0.403838	-0.135214	183
3075	1553685_s_at	6667	SP1	Sp1 transcription factor	NM_001251825 /// NM_003109 /// NM_138473	-0.274868	0.000166105	-0.403826	-0.1352	183
56313	37512_at	8630	HSD17B6	hydroxysteroid (17-beta) dehydrogenase 6	NM_003725	0.274861	0.000166178	0.135192	0.403819	183
5441	1557055_s_at	643837	LOC643837	uncharacterized LOC643837	NR_015368 /// NR_047519 /// NR_047520 /// NR_047521 /// NR_047522 /// NR_047523 /// NR_	0.274844	0.000166337	0.135174	0.403804	183
10638	1567219_at	---	---	---	---	0.274823	0.000166539	0.135151	0.403785	183
50769	239487_at	---	---	---	---	-0.274798	0.000166774	-0.403763	-0.135125	183
35121	223812_at	51252	FAM178B	family with sequence similarity 178, member B	NM_001122646 /// NM_001172667 /// NM_016490	0.27476	0.000167135	0.135085	0.403728	183
41008	229721_x_at	91319	DERL3	derlin 3	NM_001002862 /// NM_001135751 /// NM_198440	0.274577	0.00016889	0.13489	0.403562	183
3372	1554116_s_at	57097	PARP11	poly (ADP-ribose) polymerase family, member 11	NM_020367	-0.274553	0.000169122	-0.40354	-0.134865	183
37693	226404_at	9584	RBM39	RNA binding motif protein 39	NM_001242599 /// NM_001242600 /// NM_004902 /// NM_184234 /// NM_184237 /// NM_184241 /	-0.274551	0.000169141	-0.403539	-0.134863	183
19834	208380_at	10660	LBX1	ladybird homeobox 1	NM_006562	0.274546	0.000169187	0.134857	0.403534	183
23452	212113_at	552889	ATXN7L3B	ataxin 7-like 3B	NM_001136262	-0.274536	0.00016928	-0.403526	-0.134847	183
4785	1556048_at	100507564	LOC100507564	uncharacterized LOC100507564	NR_038953	0.274528	0.000169356	0.134839	0.403518	183
27172	215846_at	---	---	---	---	-0.274488	0.000169748	-0.403482	-0.134796	183
43679	232392_at	6428	SRSF3	serine/arginine-rich splicing factor 3	NM_003017 /// NR_036610	-0.274484	0.000169789	-0.403478	-0.134791	183
23169	211820_x_at	2993	GYPA	glycophorin A (MNS blood group)	NM_002099	0.27444	0.000170207	0.134745	0.403439	183
32952	221638_s_at	8675	STX16	syntaxin 16	NM_001001433 /// NM_001001434 /// NM_001134772 /// NM_001134773 /// NM_001204868 /// NM	-0.274436	0.00017025	-0.403435	-0.134741	183
33253	221940_at	27079	RPUSD2	RNA pseudouridylate synthase domain containing 2	NM_152260	0.274408	0.000170525	0.134711	0.403409	183
18187	206708_at	3344	FOXN2	forkhead box N2	NM_002158	-0.274353	0.000171053	-0.40336	-0.134653	183
23972	212634_at	23376	UFL1	UFM1-specific ligase 1	NM_015323	-0.274325	0.000171326	-0.403335	-0.134623	183
43021	231734_at	5948	RBP2	retinol binding protein 2, cellular	NM_004164	0.274314	0.000171436	0.134611	0.403324	183
50814	239532_at	---	---	---	---	0.274312	0.000171461	0.134609	0.403322	183
52401	241119_at	---	---	---	---	-0.274308	0.000171497	-0.403319	-0.134605	183
24707	213373_s_at	841	CASP8	caspase 8, apoptosis-related cysteine peptidase	NM_001080124 /// NM_001080125 /// NM_001228 /// NM_033355 /// NM_033356 /// NM_033357 /	-0.274286	0.000171711	-0.403299	-0.134581	183
51529	240247_at	---	---	---	---	0.274231	0.000172253	0.134523	0.403249	183
28592	217274_x_at	4635	MYL4	myosin, light chain 4, alkali; atrial, embryonic	NM_001002841 /// NM_002476	0.274202	0.000172534	0.134492	0.403223	183
53862	242580_at	---	---	---	---	-0.274136	0.000173185	-0.403163	-0.134422	183
54094	242812_at	414777	HCG18	HLA complex group 18 (non-protein coding)	NR_024052 /// NR_024053 /// NR_102326 /// NR_102327	-0.274128	0.000173259	-0.403156	-0.134414	183
44385	233099_at	---	---	---	---	-0.274061	0.000173928	-0.403095	-0.134342	183
35982	224690_at	116151	FAM210B	family with sequence similarity 210, member B	NM_080821	0.274046	0.000174071	0.134327	0.403082	183
29380	218062_x_at	23580	CDC42EP4	CDC42 effector protein (Rho GTPase binding) 4	NM_012121	0.274006	0.000174464	0.134285	0.403046	183
43352	232065_x_at	91687	CENPL	centromere protein L	NM_001127181 /// NM_001171182 /// NM_033319	0.273911	0.000175414	0.134183	0.402959	183
21491	210053_at	6877	TAF5	TAF5 RNA polymerase II, TATA box binding protein (TBP)-associated factor, 100kDa	NM_006951	0.273908	0.00017544	0.13418	0.402957	183
50896	239614_x_at	---	---	---	---	-0.273908	0.000175441	-0.402957	-0.13418	183
30848	219531_at	55722	CEP72	centrosomal protein 72kDa	NM_018140	0.273868	0.000175844	0.134137	0.40292	183
42619	231332_at	---	---	---	---	-0.273862	0.000175902	-0.402915	-0.134131	183
21612	210175_at	6936	GCFC2	GC-rich sequence DNA-binding factor 2	NM_001201334 /// NM_001201335 /// NM_003203	0.273846	0.000176061	0.134114	0.402901	183
21511	210074_at	1515	CTSL2	cathepsin L2	NM_001201575 /// NM_001333	0.27383	0.000176218	0.134098	0.402886	183
36297	225006_x_at	51497	NELFCD	negative elongation factor complex member C/D	NM_016397 /// NM_198976	0.273826	0.000176259	0.134093	0.402883	183
12596	201115_at	5425	POLD2	polymerase (DNA directed), delta 2, accessory subunit	NM_001127218 /// NM_001256879 /// NM_006230	0.273807	0.000176448	0.134073	0.402866	183
53780	242498_x_at	---	---	---	---	-0.273804	0.000176484	-0.402862	-0.13407	183
46838	235556_at	153222	CREBRF	CREB3 regulatory factor	NM_001168393 /// NM_001168394 /// NM_153607	-0.273798	0.000176538	-0.402857	-0.134064	183
14067	202586_at	5441	POLR2L	polymerase (RNA) II (DNA directed) polypeptide L, 7.6kDa	NM_021128	0.273786	0.000176661	0.134051	0.402846	183
32999	221685_s_at	54908	SPDL1	spindle apparatus coiled-coil protein 1	NM_017785	0.273746	0.000177063	0.134008	0.40281	183
33661	222349_x_at	376412	RNF126P1	ring finger protein 126 pseudogene 1	NR_002818	0.273723	0.000177293	0.133984	0.402789	183
20125	208676_s_at	5036	PA2G4	proliferation-associated 2G4, 38kDa	NM_006191	0.2737	0.000177533	0.133959	0.402768	183
55716	244433_at	---	---	---	---	-0.273679	0.000177744	-0.402749	-0.133937	183
40001	228714_at	---	---	---	---	-0.273677	0.000177761	-0.402747	-0.133935	183
55200	243918_at	---	---	---	---	-0.273669	0.000177842	-0.40274	-0.133926	183
26579	215252_at	---	---	---	---	-0.273634	0.000178196	-0.402708	-0.133889	183
19279	207805_s_at	5715	PSMD9	proteasome (prosome, macropain) 26S subunit, non-ATPase, 9	NM_001261400 /// NM_002813 /// NR_048555	0.273549	0.000179057	0.133799	0.402632	183
13629	202148_s_at	5831	PYCR1	pyrroline-5-carboxylate reductase 1	NM_006907 /// NM_153824	0.273497	0.000179591	0.133743	0.402584	183
38409	227121_at	---	---	---	---	-0.273483	0.000179732	-0.402571	-0.133729	183
17553	206074_s_at	3159	HMGA1	high mobility group AT-hook 1	NM_002131 /// NM_145899 /// NM_145901 /// NM_145902 /// NM_145903 /// NM_145904 /// NM_	0.273448	0.000180087	0.133692	0.40254	183
41896	230609_at	9685	CLINT1	clathrin interactor 1	NM_001195555 /// NM_001195556 /// NM_014666	-0.27344	0.000180169	-0.402533	-0.133683	183
14381	2028_s_at	1869	E2F1	E2F transcription factor 1	NM_005225	0.273384	0.000180739	0.133624	0.402482	183
16036	204556_s_at	22873	DZIP1	DAZ interacting zinc finger protein 1	NM_014934 /// NM_198968	0.273375	0.000180838	0.133614	0.402474	183
17105	205625_s_at	793	CALB1	calbindin 1, 28kDa	NM_004929	0.273368	0.00018091	0.133606	0.402467	183
35491	224186_s_at	63891	RNF123	ring finger protein 123	NM_022064	0.273276	0.000181856	0.133509	0.402384	183
48010	236728_at	4012	LNPEP	leucyl/cystinyl aminopeptidase	NM_005575 /// NM_175920	-0.273264	0.000181972	-0.402374	-0.133497	183
39281	227994_x_at	79144	PPDPF	pancreatic progenitor cell differentiation and proliferation factor homolog (zebrafish)	NM_024299	0.273245	0.000182174	0.133476	0.402356	183
15496	204016_at	23395	LARS2	leucyl-tRNA synthetase 2, mitochondrial	NM_015340	0.273229	0.00018234	0.133459	0.402341	183
45278	233995_at	---	---	---	---	-0.273045	0.00018425	-0.402175	-0.133264	183
54598	243316_x_at	9559	VPS26A	vacuolar protein sorting 26 homolog A (S. pombe)	NM_001035260 /// NM_004896	-0.273032	0.000184385	-0.402163	-0.13325	183
33979	222667_s_at	55870	ASH1L	ash1 (absent, small, or homeotic)-like (Drosophila)	NM_018489	-0.273027	0.000184438	-0.402159	-0.133245	183
7332	1560342_at	---	---	---	---	-0.27302	0.000184509	-0.402152	-0.133238	183
15391	203911_at	5909	RAP1GAP	RAP1 GTPase activating protein	NM_001145657 /// NM_001145658 /// NM_002885	0.273016	0.000184552	0.133233	0.402149	183
24316	212980_at	9736	USP34	ubiquitin specific peptidase 34	NM_014709	-0.273014	0.00018457	-0.402147	-0.133231	183
33912	222600_s_at	55236	UBA6	ubiquitin-like modifier activating enzyme 6	NM_018227	-0.273013	0.00018458	-0.402146	-0.13323	183
50070	238788_at	494150	LOC494150	prohibitin pseudogene	---	-0.272959	0.000185152	-0.402097	-0.133172	183
26117	214788_x_at	23109	DDN	dendrin	NM_015086	0.272936	0.000185386	0.133149	0.402077	183
29599	218281_at	51642	MRPL48	mitochondrial ribosomal protein L48	NM_001030046 /// NM_016055	0.27292	0.000185559	0.133131	0.402062	183
33845	222533_at	51185	CRBN	cereblon	NM_001173482 /// NM_016302	-0.272919	0.000185567	-0.402061	-0.13313	183
28894	217576_x_at	6655	SOS2	son of sevenless homolog 2 (Drosophila)	NM_006939	-0.272855	0.000186237	-0.402003	-0.133063	183
45812	234530_s_at	30834	ZNRD1	zinc ribbon domain containing 1	NM_014596 /// NM_170783	0.272786	0.000186966	0.13299	0.401941	183
48955	237673_at	---	---	---	---	-0.272741	0.000187444	-0.4019	-0.132942	183
36089	224798_s_at	57184	FAM219B	family with sequence similarity 219, member B	NM_020447	-0.272722	0.000187649	-0.401882	-0.132921	183
11314	1569538_at	---	---	---	---	-0.272717	0.000187705	-0.401878	-0.132916	183
24629	213295_at	1540	CYLD	cylindromatosis (turban tumor syndrome)	NM_001042355 /// NM_001042412 /// NM_015247	-0.272713	0.000187744	-0.401874	-0.132912	183
23167	211818_s_at	5143 /// 729966	LOC729966 /// PDE4C	uncharacterized LOC729966 /// phosphodiesterase 4C, cAMP-specific	NM_000923 /// NM_001098818 /// NM_001098819 /// NR_036575 /// NR_040546	0.272713	0.000187749	0.132911	0.401874	183
54111	242829_x_at	---	---	---	---	-0.272648	0.00018844	-0.401815	-0.132842	183
23207	211865_s_at	51343	FZR1	fizzy/cell division cycle 20 related 1 (Drosophila)	NM_001136197 /// NM_001136198 /// NM_016263	0.272517	0.000189837	0.132704	0.401697	183
3791	1554696_s_at	7298	TYMS	thymidylate synthetase	NM_001071	0.272502	0.00019	0.132688	0.401683	183
48151	236869_at	---	---	---	---	-0.272475	0.000190294	-0.401658	-0.132659	183
5027	1556416_s_at	---	---	---	---	-0.272382	0.00019129	-0.401575	-0.132561	183
37186	225896_at	23164	MPRIP	myosin phosphatase Rho interacting protein	NM_015134 /// NM_201274	-0.272354	0.000191594	-0.401549	-0.132531	183
49599	238317_x_at	---	---	---	---	-0.272345	0.000191687	-0.401541	-0.132522	183
14223	202742_s_at	5567	PRKACB	protein kinase, cAMP-dependent, catalytic, beta	NM_001242857 /// NM_001242858 /// NM_001242859 /// NM_001242860 /// NM_001242861 /// NM	-0.27233	0.000191859	-0.401527	-0.132505	183
47776	236494_x_at	---	---	---	---	-0.272268	0.000192525	-0.401471	-0.13244	183
51317	240035_at	---	PHBP8 /// PHBP8	NULL /// prohibitin pseudogene 8	---	0.272252	0.000192697	0.132423	0.401457	183
51053	239771_at	55832	CAND1	cullin-associated and neddylation-dissociated 1	NM_018448	-0.272222	0.000193025	-0.40143	-0.132391	183
24712	213378_s_at	1663 /// 440081 /// 642846	DDX11 /// DDX12P /// LOC642846	DEAD/H (Asp-Glu-Ala-Asp/His) box helicase 11 /// DEAD/H (Asp-Glu-Ala-Asp/His) box polyp	NM_001257144 /// NM_001257145 /// NM_004399 /// NM_004400 /// NM_030653 /// NM_030655 /	0.272205	0.000193217	0.132372	0.401414	183
24702	213368_x_at	8541	PPFIA3	protein tyrosine phosphatase, receptor type, f polypeptide (PTPRF), interacting protein	NM_003660	0.272174	0.000193553	0.13234	0.401386	183
52720	241438_at	---	---	---	---	-0.272146	0.000193864	-0.40136	-0.132309	183
24096	212758_s_at	6935 /// 100996668	LOC100996668 /// ZEB1	uncharacterized LOC100996668 /// zinc finger E-box binding homeobox 1	NM_001128128 /// NM_001174093 /// NM_001174094 /// NM_001174095 /// NM_001174096 /// NM	-0.272145	0.000193871	-0.40136	-0.132309	183
4455	1555571_at	83943	IMMP2L	IMP2 inner mitochondrial membrane peptidase-like (S. cerevisiae)	NM_001244606 /// NM_032549	-0.272137	0.000193962	-0.401352	-0.1323	183
47344	236062_at	---	---	---	---	-0.272058	0.000194824	-0.401281	-0.132217	183
6413	1558740_s_at	---	---	---	---	-0.272048	0.000194935	-0.401272	-0.132206	183
17289	205809_s_at	8976	WASL	Wiskott-Aldrich syndrome-like	NM_003941	-0.271945	0.000196069	-0.401179	-0.132097	183
46291	235009_at	259282	BOD1L1	biorientation of chromosomes in cell division 1-like 1	NM_148894	-0.271936	0.000196165	-0.401171	-0.132088	183
30660	219343_at	55664	CDC37L1	cell division cycle 37-like 1	NM_017913	-0.271878	0.000196813	-0.401118	-0.132025	183
19619	208159_x_at	1663	DDX11	DEAD/H (Asp-Glu-Ala-Asp/His) box helicase 11	NM_001257144 /// NM_001257145 /// NM_004399 /// NM_030653 /// NM_030655 /// NM_152438	0.271858	0.000197039	0.132004	0.401099	183
46386	235104_at	64167	ERAP2	endoplasmic reticulum aminopeptidase 2	NM_001130140 /// NM_022350	-0.271855	0.000197069	-0.401097	-0.132001	183
29324	218006_s_at	7570	ZNF22	zinc finger protein 22	NM_006963	-0.27185	0.000197128	-0.401092	-0.131995	183
50449	239167_at	---	---	---	---	-0.271831	0.000197335	-0.401075	-0.131976	183
26312	214984_at	81893 /// 100271836 /// 101060596	LOC100271836 /// LOC101060596 /// SLC7A5P1	smg-1 homolog, phosphatidylinositol 3-kinase-related kinase (C. elegans) pseudogene ///	NM_031211 /// NR_002593 /// NR_027155 /// XR_172132	-0.271806	0.000197617	-0.401052	-0.131949	183
44299	233013_x_at	220906	WAC-AS1	WAC antisense RNA 1 (head to head)	NR_033805	-0.271798	0.000197705	-0.401045	-0.13194	183
34649	223339_at	93974	ATPIF1	ATPase inhibitory factor 1	NM_016311 /// NM_178190 /// NM_178191	0.271797	0.000197717	0.131939	0.401044	183
16873	205393_s_at	1111	CHEK1	checkpoint kinase 1	NM_001114121 /// NM_001114122 /// NM_001244846 /// NM_001274 /// NR_045204 /// NR_04520	0.271765	0.000198067	0.131906	0.401016	183
47744	236462_at	---	---	---	---	-0.271723	0.00019854	-0.400977	-0.131861	183
11375	1569641_at	---	---	---	---	-0.271715	0.00019863	-0.40097	-0.131853	183
55986	244703_x_at	55705	IPO9	importin 9	NM_018085	-0.271709	0.000198692	-0.400965	-0.131847	183
50120	238838_at	10915	TCERG1	transcription elongation regulator 1	NM_001040006 /// NM_006706	-0.271698	0.000198817	-0.400955	-0.131835	183
33266	221953_s_at	101410538	MMP24-AS1	MMP24 antisense RNA 1	NR_102705 /// NR_102706	0.271648	0.00019938	0.131782	0.400909	183
30674	219357_at	9567	GTPBP1	GTP binding protein 1	NM_004286	0.271608	0.000199825	0.13174	0.400874	183
35199	223890_at	55460	PRO1082	uncharacterized protein PRO1082	---	-0.271589	0.000200048	-0.400856	-0.131719	183
35184	223875_s_at	80314	EPC1	enhancer of polycomb homolog 1 (Drosophila)	NM_001272004 /// NM_001272019 /// NM_025209 /// NR_073538	-0.271572	0.000200238	-0.40084	-0.131701	183
5737	1557532_at	4701	NDUFA7	NADH dehydrogenase (ubiquinone) 1 alpha subcomplex, 7, 14.5kDa	NM_005001	0.271525	0.000200766	0.131651	0.400798	183
56074	244791_at	---	---	---	---	-0.27152	0.000200829	-0.400793	-0.131645	183
46576	235294_at	80143	SIKE1	suppressor of IKBKE 1	NM_001102396 /// NM_025073 /// NR_049741 /// NR_049742	-0.271507	0.000200971	-0.400782	-0.131632	183
48612	237330_at	---	---	---	---	-0.271496	0.000201094	-0.400772	-0.13162	183
53800	242518_at	100505648	RAD51-AS1	RAD51 antisense RNA 1 (head to head)	NR_040058	-0.271465	0.00020145	-0.400743	-0.131587	183
34160	222848_at	64105	CENPK	centromere protein K	NM_001267038 /// NM_022145	0.271453	0.000201583	0.131575	0.400733	183
51889	240607_at	---	---	---	---	0.271417	0.000201994	0.131536	0.4007	183
24450	213114_at	---	---	---	---	0.271403	0.000202145	0.131522	0.400688	183
36798	225508_at	57614	KIAA1468	KIAA1468	NM_020854	-0.271401	0.000202171	-0.400686	-0.13152	183
40981	229694_at	55717	WDR11	WD repeat domain 11	NM_018117	-0.271399	0.000202192	-0.400684	-0.131518	183
38459	227171_at	10575	CCT4	chaperonin containing TCP1, subunit 4 (delta)	NM_001256721 /// NM_006430	0.271391	0.000202287	0.131509	0.400677	183
47446	236164_at	55056	FLJ10038	uncharacterized protein FLJ10038	NM_017976 /// NR_026891	-0.271385	0.00020236	-0.400671	-0.131502	183
34771	223461_at	51256	TBC1D7	TBC1 domain family, member 7	NM_001143964 /// NM_001143965 /// NM_001143966 /// NM_001258457 /// NM_016495	0.271346	0.000202806	0.131461	0.400635	183
22968	211610_at	1316	KLF6	Kruppel-like factor 6	NM_001008490 /// NM_001160124 /// NM_001160125 /// NM_001300 /// NR_027653	-0.271327	0.000203013	-0.400619	-0.131441	183
29512	218194_at	25996	REXO2	RNA exonuclease 2	NM_015523	0.271308	0.000203238	0.131421	0.400601	183
14538	203056_s_at	7799	PRDM2	PR domain containing 2, with ZNF domain	NM_001007257 /// NM_001135610 /// NM_012231 /// NM_015866	-0.271298	0.000203351	-0.400592	-0.13141	183
[truncated: 52,683 more rows]

## Sheet: 202094_BIRC5
Column #	Probeset ID	Entrez Gene	Gene Symbol	Gene Title	RefSeq Transcript ID	r	p-value(correlation)	Lower CI	Upper CI	N
13576	202095_s_at	332	BIRC5	baculoviral IAP repeat containing 5	NM_001012270 /// NM_001012271 /// NM_001168	0.80331	1.343e-42	0.745072	0.849391	183
32752	221436_s_at	83461	CDCA3	cell division cycle associated 3	NM_031299	0.798167	1.07882e-41	0.738627	0.84535	183
32836	221520_s_at	55143	CDCA8	cell division cycle associated 8	NM_001256875 /// NM_018101	0.787105	7.82814e-40	0.724801	0.836639	183
30043	218726_at	55355	HJURP	Holliday junction recognition protein	NM_018410	0.769926	3.74479e-37	0.703429	0.823061	183
21155	209714_s_at	1033	CDKN3	cyclin-dependent kinase inhibitor 3	NM_001130851 /// NM_005192	0.767305	9.1588e-37	0.700179	0.820985	183
16442	204962_s_at	1058 /// 54978	CENPA /// SLC35F6	centromere protein A /// solute carrier family 35, member F6	NM_001042426 /// NM_001809 /// NM_017877	0.766514	1.197e-36	0.699198	0.820357	183
29673	218355_at	24137	KIF4A	kinesin family member 4A	NM_012310	0.76554	1.66137e-36	0.697992	0.819586	183
23359	212020_s_at	4288	MKI67	antigen identified by monoclonal antibody Ki-67	NM_001145966 /// NM_002417	0.765339	1.77738e-36	0.697743	0.819426	183
14351	202870_s_at	991	CDC20	cell division cycle 20	NM_001255	0.758959	1.46364e-35	0.689848	0.814362	183
16297	204817_at	9700	ESPL1	extra spindle pole bodies homolog 1 (S. cerevisiae)	NM_012291	0.756823	2.92129e-35	0.687209	0.812665	183
16306	204826_at	899	CCNF	cyclin F	NM_001761	0.753927	7.37314e-35	0.683633	0.810362	183
23362	212023_s_at	4288	MKI67	antigen identified by monoclonal antibody Ki-67	NM_001145966 /// NM_002417	0.752916	1.01559e-34	0.682386	0.809558	183
56340	38158_at	9700	ESPL1	extra spindle pole bodies homolog 1 (S. cerevisiae)	NM_012291	0.752758	1.06762e-34	0.68219	0.809432	183
15034	203554_x_at	9232	PTTG1	pituitary tumor-transforming 1	NM_004219	0.752522	1.15039e-34	0.681899	0.809244	183
14186	202705_at	9133	CCNB2	cyclin B2	NM_004701	0.749348	3.10575e-34	0.677986	0.806718	183
46854	235572_at	147841	SPC24	SPC24, NDC80 kinetochore complex component	NM_182513	0.746358	7.81318e-34	0.674302	0.804335	183
4583	1555758_a_at	1033	CDKN3	cyclin-dependent kinase inhibitor 3	NM_001130851 /// NM_005192	0.743307	1.97587e-33	0.670548	0.801902	183
24285	212949_at	23397	NCAPH	non-SMC condensin I complex, subunit H	NM_015341	0.739393	6.37413e-33	0.665738	0.798779	183
21490	210052_s_at	22974	TPX2	TPX2, microtubule-associated, homolog (Xenopus laevis)	NM_012112	0.738256	8.92185e-33	0.664342	0.797871	183
36590	225300_at	90417	KNSTRN	kinetochore-localized astrin/SPAG5 binding protein	NM_001142761 /// NM_001142762 /// NM_033286	0.73119	6.94172e-32	0.655675	0.792221	183
20854	209408_at	11004	KIF2C	kinesin family member 2C	NM_006845	0.728785	1.37489e-31	0.652731	0.790297	183
13721	202240_at	5347	PLK1	polo-like kinase 1	NM_005030	0.727105	2.20661e-31	0.650675	0.788951	183
30072	218755_at	10112	KIF20A	kinesin family member 20A	NM_005733	0.727016	2.26271e-31	0.650565	0.78888	183
14898	203418_at	890	CCNA2	cyclin A2	NM_001237	0.726998	2.2743e-31	0.650543	0.788865	183
16129	204649_at	10024	TROAP	trophinin associated protein	NM_001100620 /// NM_001278324 /// NM_005480	0.723816	5.51626e-31	0.646653	0.786315	183
16526	205046_at	1062	CENPE	centromere protein E, 312kDa	NM_001813	0.721705	9.86327e-31	0.644073	0.784622	183
20910	209464_at	9212	AURKB	aurora kinase B	NM_001256834 /// NM_004217	0.721184	1.1373e-30	0.643438	0.784204	183
15572	204092_s_at	6790	AURKA	aurora kinase A	NM_003600 /// NM_198433 /// NM_198434 /// NM_198435 /// NM_198436 /// NM_198437	0.720494	1.37328e-30	0.642595	0.78365	183
34617	223307_at	83461	CDCA3	cell division cycle associated 3	NM_031299	0.717736	2.89837e-30	0.63923	0.781437	183
15244	203764_at	9787	DLGAP5	discs, large (Drosophila) homolog-associated protein 5	NM_001146015 /// NM_014750	0.717641	2.97381e-30	0.639114	0.78136	183
29327	218009_s_at	9055	PRC1	protein regulator of cytokinesis 1	NM_001267580 /// NM_003981 /// NM_199413 /// NM_199414	0.717291	3.26732e-30	0.638687	0.781079	183
14436	202954_at	11065	UBE2C	ubiquitin-conjugating enzyme E2C	NM_007019 /// NM_181799 /// NM_181800 /// NM_181801 /// NM_181802 /// NM_181803	0.71643	4.11644e-30	0.637637	0.780388	183
22878	211519_s_at	11004	KIF2C	kinesin family member 2C	NM_006845	0.712784	1.08458e-29	0.633194	0.777457	183
37949	226661_at	157313	CDCA2	cell division cycle associated 2	NM_152562	0.712554	1.15224e-29	0.632915	0.777273	183
14061	202580_x_at	2305	FOXM1	forkhead box M1	NM_001243088 /// NM_001243089 /// NM_021953 /// NM_202002 /// NM_202003	0.70919	2.77738e-29	0.62882	0.774566	183
21150	209709_s_at	3161	HMMR	hyaluronan-mediated motility receptor (RHAMM)	NM_001142556 /// NM_001142557 /// NM_012484 /// NM_012485	0.70736	4.4585e-29	0.626595	0.773093	183
23360	212021_s_at	4288	MKI67	antigen identified by monoclonal antibody Ki-67	NM_001145966 /// NM_002417	0.705211	7.73539e-29	0.623984	0.771362	183
29357	218039_at	51203	NUSAP1	nucleolar and spindle associated protein 1	NM_001129897 /// NM_001243142 /// NM_001243143 /// NM_001243144 /// NM_016359 /// NM_01	0.702996	1.35819e-28	0.621294	0.769577	183
16121	204641_at	4751	NEK2	NIMA-related kinase 2	NM_001204182 /// NM_001204183 /// NM_002497	0.701795	1.83888e-28	0.619837	0.768609	183
47923	236641_at	9928	KIF14	kinesin family member 14	NM_014875	0.698531	4.15876e-28	0.615878	0.765975	183
46827	235545_at	55635	DEPDC1	DEP domain containing 1	NM_001114120 /// NM_017779	0.69808	4.65162e-28	0.61533	0.765611	183
13191	201710_at	4605	MYBL2	v-myb myeloblastosis viral oncogene homolog (avian)-like 2	NM_002466	0.697639	5.18757e-28	0.614797	0.765255	183
17843	206364_at	9928	KIF14	kinesin family member 14	NM_014875	0.695339	9.14064e-28	0.61201	0.763398	183
21330	209891_at	57405	SPC25	SPC25, NDC80 kinetochore complex component	NM_020675	0.693019	1.60949e-27	0.609202	0.761523	183
19300	207828_s_at	1063	CENPF	centromere protein F, 350/400kDa	NM_016343	0.692088	2.01666e-27	0.608076	0.760771	183
34270	222958_s_at	55635	DEPDC1	DEP domain containing 1	NM_001114120 /// NM_017779	0.691949	2.08599e-27	0.607907	0.760658	183
18644	207165_at	3161	HMMR	hyaluronan-mediated motility receptor (RHAMM)	NM_001142556 /// NM_001142557 /// NM_012484 /// NM_012485	0.691592	2.27364e-27	0.607476	0.76037	183
12773	201292_at	7153	TOP2A	topoisomerase (DNA) II alpha 170kDa	NM_001067	0.689687	3.59433e-27	0.605173	0.758829	183
21214	209773_s_at	6241	RRM2	ribonucleotide reductase M2	NM_001034 /// NM_001165931	0.689264	3.9771e-27	0.604662	0.758487	183
39610	228323_at	57082	CASC5	cancer susceptibility candidate 5	NM_144508 /// NM_170589	0.687778	5.66764e-27	0.602866	0.757284	183
23361	212022_s_at	4288	MKI67	antigen identified by monoclonal antibody Ki-67	NM_001145966 /// NM_002417	0.68724	6.43977e-27	0.602216	0.756849	183
14626	203145_at	10615	SPAG5	sperm associated antigen 5	NM_006461	0.685384	9.98524e-27	0.599975	0.755346	183
29979	218662_s_at	64151	NCAPG	non-SMC condensin I complex, subunit G	NM_022346 /// NR_073124	0.685317	1.01446e-26	0.599894	0.755291	183
21766	210334_x_at	332	BIRC5	baculoviral IAP repeat containing 5	NM_001012270 /// NM_001012271 /// NM_001168	0.68488	1.12405e-26	0.599367	0.754938	183
26039	214710_s_at	891	CCNB1	cyclin B1	NM_031966	0.683936	1.40265e-26	0.598227	0.754173	183
33352	222039_at	146909	KIF18B	kinesin family member 18B	NM_001080443 /// NM_001264573 /// NM_001265577	0.68305	1.72502e-26	0.597159	0.753455	183
33390	222077_s_at	29127	RACGAP1	Rac GTPase activating protein 1	NM_001126103 /// NM_001126104 /// NM_013277	0.679899	3.5803e-26	0.593361	0.7509	183
21121	209680_s_at	3833	KIFC1	kinesin family member C1	NM_002263	0.679272	4.13583e-26	0.592605	0.750392	183
16916	205436_s_at	3014	H2AFX	H2A histone family, member X	NM_002105	0.678985	4.41756e-26	0.592259	0.750159	183
22234	210821_x_at	1058	CENPA	centromere protein A	NM_001042426 /// NM_001809	0.677359	6.40763e-26	0.590301	0.748839	183
15798	204318_s_at	51512	GTSE1	G-2 and S-phase expressed 1	NM_016426	0.674897	1.12018e-25	0.587338	0.746841	183
27268	215942_s_at	51512	GTSE1	G-2 and S-phase expressed 1	NM_016426	0.672327	1.99529e-25	0.584248	0.744753	183
40384	229097_at	81624	DIAPH3	diaphanous homolog 3 (Drosophila)	NM_001042517 /// NM_001258366 /// NM_001258367 /// NM_001258368 /// NM_001258369 /// NM	0.671255	2.5344e-25	0.58296	0.743881	183
21084	209642_at	699	BUB1	BUB1 mitotic checkpoint serine/threonine kinase	NM_004336	0.669761	3.53127e-25	0.581164	0.742666	183
39356	228069_at	113115	MTFR2	mitochondrial fission regulator 2	NM_001099286 /// NM_138419	0.669657	3.61307e-25	0.58104	0.742582	183
13819	202338_at	7083	TK1	thymidine kinase 1, soluble	NM_003258	0.6694	3.82445e-25	0.580731	0.742373	183
16305	204825_at	9833	MELK	maternal embryonic leucine zipper kinase	NM_001256685 /// NM_001256687 /// NM_001256688 /// NM_001256689 /// NM_001256690 /// NM	0.669351	3.86579e-25	0.580673	0.742333	183
14694	203213_at	983	CDK1	cyclin-dependent kinase 1	NM_001130829 /// NM_001170406 /// NM_001170407 /// NM_001786 /// NM_033379	0.66858	4.5824e-25	0.579747	0.741706	183
34539	223229_at	29089	UBE2T	ubiquitin-conjugating enzyme E2T (putative)	NM_014176	0.668488	4.67662e-25	0.579636	0.741631	183
14750	203270_at	1841	DTYMK	deoxythymidylate kinase (thymidylate kinase)	NM_001165031 /// NM_012145 /// NR_033255	0.666564	7.13329e-25	0.577327	0.740065	183
39846	228559_at	55839	CENPN	centromere protein N	NM_001100624 /// NM_001100625 /// NM_001270473 /// NM_001270474 /// NM_018455	0.666427	7.3494e-25	0.577163	0.739954	183
36977	225687_at	81610	FAM83D	family with sequence similarity 83, member D	NM_030919	0.664829	1.04081e-24	0.575247	0.738653	183
16083	204603_at	9156	EXO1	exonuclease 1	NM_003686 /// NM_006027 /// NM_130398	0.663502	1.38758e-24	0.573655	0.737572	183
30623	219306_at	56992	KIF15	kinesin family member 15	NM_020242	0.661846	1.98194e-24	0.571671	0.736223	183
31235	219918_s_at	259266	ASPM	asp (abnormal spindle) homolog, microcephaly associated (Drosophila)	NM_001206846 /// NM_018136	0.654121	1.01547e-23	0.562429	0.729921	183
29433	218115_at	55723	ASF1B	anti-silencing function 1B histone chaperone	NM_018154	0.652487	1.42605e-23	0.560477	0.728586	183
4634	1555826_at	332	BIRC5	baculoviral IAP repeat containing 5	NM_001012270 /// NM_001012271 /// NM_001168	0.652472	1.43064e-23	0.560458	0.728574	183
29980	218663_at	64151	NCAPG	non-SMC condensin I complex, subunit G	NM_022346 /// NR_073124	0.650867	1.99287e-23	0.558542	0.727262	183
15506	204026_s_at	11130	ZWINT	ZW10 interacting kinetochore protein	NM_001005413 /// NM_001005414 /// NM_007057 /// NM_032997	0.650597	2.1068e-23	0.558219	0.727041	183
13195	201714_at	7283	TUBG1	tubulin, gamma 1	NM_001070	0.649509	2.63365e-23	0.556922	0.726152	183
33920	222608_s_at	54443	ANLN	anillin, actin binding protein	NM_018685	0.649328	2.73312e-23	0.556706	0.726004	183
16302	204822_at	7272	TTK	TTK protein kinase	NM_001166691 /// NM_003318	0.648358	3.33211e-23	0.555549	0.725211	183
15235	203755_at	701	BUB1B	BUB1 mitotic checkpoint serine/threonine kinase B	NM_001211	0.647069	4.33153e-23	0.554011	0.724157	183
28958	217640_x_at	220134	SKA1	spindle and kinetochore associated complex subunit 1	NM_001039535 /// NM_145060	0.646712	4.6573e-23	0.553585	0.723864	183
36045	224753_at	113130	CDCA5	cell division cycle associated 5	NM_080668	0.645258	6.24786e-23	0.551853	0.722675	183
30058	218741_at	79019	CENPM	centromere protein M	NM_001002876 /// NM_001110215 /// NM_024053	0.643497	8.9008e-23	0.549755	0.721233	183
38453	227165_at	221150	SKA3	spindle and kinetochore associated complex subunit 3	NM_001166017 /// NM_145061	0.643083	9.67076e-23	0.549262	0.720894	183
19220	207746_at	10721	POLQ	polymerase (DNA directed), theta	NM_199420	0.642859	1.01136e-22	0.548995	0.72071	183
19541	208079_s_at	6790	AURKA	aurora kinase A	NM_003600 /// NM_198433 /// NM_198434 /// NM_198435 /// NM_198436 /// NM_198437	0.639733	1.88201e-22	0.545275	0.718149	183
37124	225834_at	554282 /// 653820 /// 728833 /// 729533 /// 101060656	FAM72A /// FAM72B /// FAM72C /// FAM72D /// LOC101060656	family with sequence similarity 72, member A /// family with sequence similarity 72, me	NM_001100910 /// NM_001123168 /// NM_207418 /// XM_003846498 /// XM_003846499 /// XM_00	0.639625	1.92257e-22	0.545146	0.71806	183
43565	232278_s_at	55635	DEPDC1	DEP domain containing 1	NM_001114120 /// NM_017779	0.638988	2.18006e-22	0.544388	0.717538	183
15642	204162_at	10403	NDC80	NDC80 kinetochore complex component	NM_006101	0.637851	2.72586e-22	0.543037	0.716606	183
34691	223381_at	83540	NUF2	NUF2, NDC80 kinetochore complex component, homolog (S. cerevisiae)	NM_031423 /// NM_145697	0.637584	2.87234e-22	0.54272	0.716387	183
20619	209172_s_at	1063	CENPF	centromere protein F, 350/400kDa	NM_016343	0.637058	3.18421e-22	0.542094	0.715955	183
40897	229610_at	150468	CKAP2L	cytoskeleton associated protein 2-like	NM_152515	0.636982	3.23176e-22	0.542004	0.715893	183
3579	1554408_a_at	7083	TK1	thymidine kinase 1, soluble	NM_003258	0.636722	3.40022e-22	0.541695	0.715679	183
15924	204444_at	3832	KIF11	kinesin family member 11	NM_004523	0.63632	3.67813e-22	0.541217	0.715349	183
37407	226118_at	79172	CENPO	centromere protein O	NM_001199803 /// NM_024322	0.636278	3.70792e-22	0.541168	0.715315	183
16175	204695_at	993	CDC25A	cell division cycle 25A	NM_001789 /// NM_201567	0.635924	3.97307e-22	0.540747	0.715024	183
13378	201897_s_at	1163	CKS1B	CDC28 protein kinase regulatory subunit 1B	NM_001826 /// NR_024163	0.633933	5.84738e-22	0.538382	0.71339	183
37644	226355_at	25886	POC1A	POC1 centriolar protein homolog A (Chlamydomonas)	NM_001161580 /// NM_001161581 /// NM_015426	0.633515	6.33865e-22	0.537886	0.713047	183
21980	210559_s_at	983	CDK1	cyclin-dependent kinase 1	NM_001130829 /// NM_001170406 /// NM_001170407 /// NM_001786 /// NM_033379	0.627968	1.82989e-21	0.531307	0.70849	183
3280	1553984_s_at	1841	DTYMK	deoxythymidylate kinase (thymidylate kinase)	NM_001165031 /// NM_012145 /// NR_033255	0.622293	5.29737e-21	0.524588	0.703819	183
24561	213226_at	890	CCNA2	cyclin A2	NM_001237	0.619223	9.33043e-21	0.520958	0.701289	183
16819	205339_at	6491	STIL	SCL/TAL1 interrupting locus	NM_001048166 /// NM_003035	0.618922	9.85791e-21	0.520603	0.701042	183
24139	212801_at	11113 /// 100302274	CIT /// MIR1178	citron (rho-interacting, serine/threonine kinase 21) /// microRNA 1178	NM_001206999 /// NM_007174 /// NR_031589	0.618043	1.15774e-20	0.519564	0.700317	183
38224	226936_at	387103	CENPW	centromere protein W	NM_001012507	0.61672	1.47342e-20	0.518001	0.699225	183
14695	203214_x_at	983	CDK1	cyclin-dependent kinase 1	NM_001130829 /// NM_001170406 /// NM_001170407 /// NM_001786 /// NM_033379	0.616361	1.57264e-20	0.517577	0.698929	183
10779	1568596_a_at	10024	TROAP	trophinin associated protein	NM_001100620 /// NM_001278324 /// NM_005480	0.616278	1.59629e-20	0.51748	0.698862	183
38268	226980_at	55789	DEPDC1B	DEP domain containing 1B	NM_001145208 /// NM_018369	0.615775	1.74893e-20	0.516886	0.698446	183
31307	219990_at	79733	E2F8	E2F transcription factor 8	NM_001256371 /// NM_001256372 /// NM_024680	0.615026	2.00251e-20	0.516002	0.697828	183
34093	222781_s_at	55071	C9orf40	chromosome 9 open reading frame 40	NM_017998	0.611934	3.4896e-20	0.512355	0.695276	183
40016	228729_at	891	CCNB1	cyclin B1	NM_031966	0.60875	6.14397e-20	0.508603	0.692645	183
31328	220011_at	79000	AUNIP	aurora kinase A and ninein interacting protein	NM_024037	0.607288	7.94955e-20	0.506881	0.691437	183
19962	208511_at	26255	PTTG3P	pituitary tumor-transforming 3, pseudogene	NR_002734	0.607097	8.22115e-20	0.506656	0.691278	183
20500	209053_s_at	7468	WHSC1	Wolf-Hirschhorn syndrome candidate 1	NM_001042424 /// NM_007331 /// NM_014919 /// NM_133330 /// NM_133331 /// NM_133332 ///	0.60687	8.55536e-20	0.506389	0.691091	183
16366	204886_at	10733	PLK4	polo-like kinase 4	NM_001190799 /// NM_001190801 /// NM_014264	0.606471	9.17417e-20	0.50592	0.690761	183
14260	202779_s_at	27338	UBE2S	ubiquitin-conjugating enzyme E2S	NM_014501	0.606156	9.695e-20	0.505549	0.690501	183
25758	214426_x_at	10036	CHAF1A	chromatin assembly factor 1, subunit A (p150)	NM_005483	0.60563	1.06294e-19	0.50493	0.690065	183
30036	218719_s_at	64785	GINS3	GINS complex subunit 3 (Psf3 homolog)	NM_001126129 /// NM_001126130 /// NM_022770	0.602196	1.92977e-19	0.500892	0.687224	183
24932	213599_at	11339	OIP5	Opa interacting protein 5	NM_007280	0.602167	1.93947e-19	0.500858	0.687199	183
41308	230021_at	90381	TICRR	TOPBP1-interacting checkpoint and replication regulator	NM_152259	0.600438	2.61171e-19	0.498826	0.685767	183
13255	201774_s_at	9918	NCAPD2	non-SMC condensin I complex, subunit D2	NM_014865	0.598612	3.56909e-19	0.496681	0.684254	183
16647	205167_s_at	995	CDC25C	cell division cycle 25C	NM_001790 /// NM_022809	0.598099	3.89484e-19	0.496079	0.683829	183
13664	202183_s_at	3835	KIF22	kinesin family member 22	NM_001256269 /// NM_001256270 /// NM_007317	0.595932	5.62345e-19	0.493537	0.682033	183
35009	223700_at	84057	MND1	meiotic nuclear divisions 1 homolog (S. cerevisiae)	NM_001253861 /// NM_032117 /// NR_045605	0.595802	5.74866e-19	0.493384	0.681925	183
14504	203022_at	10535	RNASEH2A	ribonuclease H2, subunit A	NM_006397	0.595699	5.84916e-19	0.493264	0.68184	183
13245	201764_at	79022	TMEM106C	transmembrane protein 106C	NM_001143841 /// NM_001143842 /// NM_001143843 /// NM_001143844 /// NM_001143845 /// NM	0.595215	6.34658e-19	0.492696	0.681438	183
29811	218493_at	79622	SNRNP25	small nuclear ribonucleoprotein 25kDa (U11/U12)	NM_024571	0.593812	8.03385e-19	0.491051	0.680274	183
16247	204767_s_at	2237	FEN1	flap structure-specific endonuclease 1	NM_004111	0.592519	9.97375e-19	0.489536	0.679201	183
40825	229538_s_at	128239	IQGAP3	IQ motif containing GTPase activating protein 3	NM_178229	0.592082	1.07278e-18	0.489024	0.678838	183
46226	234944_s_at	113115	MTFR2	mitochondrial fission regulator 2	NM_001099286 /// NM_138419	0.591516	1.1788e-18	0.488361	0.678368	183
16189	204709_s_at	9493	KIF23	kinesin family member 23	NM_004856 /// NM_138555	0.588068	2.08478e-18	0.484324	0.675504	183
13371	201890_at	6241	RRM2	ribonucleotide reductase M2	NM_001034 /// NM_001165931	0.587564	2.26461e-18	0.483734	0.675085	183
13984	202503_s_at	9768	KIAA0101	KIAA0101	NM_001029989 /// NM_014736	0.584727	3.59865e-18	0.480417	0.672726	183
37013	225723_at	154467	CCDC167	coiled-coil domain containing 167	NM_138493	0.579256	8.68283e-18	0.474027	0.668171	183
15984	204504_s_at	8479	HIRIP3	HIRA interacting protein 3	NM_001197323 /// NM_003609	0.57903	9.00033e-18	0.473764	0.667983	183
15513	204033_at	9319	TRIP13	thyroid hormone receptor interactor 13	NM_001166260 /// NM_004237	0.577066	1.22941e-17	0.471474	0.666347	183
2288	1552619_a_at	54443	ANLN	anillin, actin binding protein	NM_018685	0.575287	1.62802e-17	0.469399	0.664863	183
16504	205024_s_at	5888	RAD51	RAD51 homolog (S. cerevisiae)	NM_001164269 /// NM_001164270 /// NM_002875 /// NM_133487	0.574857	1.74176e-17	0.468899	0.664505	183
29860	218542_at	55165	CEP55	centrosomal protein 55kDa	NM_001127182 /// NM_018131	0.57426	1.91302e-17	0.468202	0.664006	183
39539	228252_at	80119	PIF1	PIF1 5'-to-3' DNA helicase	NM_025049	0.573695	2.08989e-17	0.467545	0.663535	183
40155	228868_x_at	81620	CDT1	chromatin licensing and DNA replication factor 1	NM_030928	0.57333	2.21258e-17	0.46712	0.663231	183
15447	203967_at	990	CDC6	cell division cycle 6	NM_001254	0.57286	2.38124e-17	0.466572	0.662838	183
17581	206102_at	9837	GINS1	GINS complex subunit 1 (Psf1 homolog)	NM_021067	0.571884	2.77218e-17	0.465436	0.662024	183
36238	224947_at	79102	RNF26	ring finger protein 26	NM_032015	0.571821	2.79945e-17	0.465362	0.661971	183
16038	204558_at	8438	RAD54L	RAD54-like (S. cerevisiae)	NM_001142548 /// NM_003579	0.571389	2.99354e-17	0.46486	0.661611	183
15797	204317_at	55687	TRMU	tRNA 5-methylaminomethyl-2-thiouridylate methyltransferase	NM_001008568 /// NM_001008569 /// NM_001008570 /// NM_001008571 /// NM_018006	0.571025	3.16756e-17	0.464436	0.661307	183
30192	218875_s_at	26271	FBXO5	F-box protein 5	NM_001142522 /// NM_012177	0.5707	3.33116e-17	0.464058	0.661035	183
16565	205085_at	4998	ORC1	origin recognition complex, subunit 1	NM_001190818 /// NM_001190819 /// NM_004153	0.569859	3.79428e-17	0.463079	0.660333	183
22477	211080_s_at	4751	NEK2	NIMA-related kinase 2	NM_001204182 /// NM_001204183 /// NM_002497	0.569532	3.99069e-17	0.462699	0.66006	183
31968	220651_s_at	55388	MCM10	minichromosome maintenance complex component 10	NM_018518 /// NM_182751	0.568182	4.91172e-17	0.46113	0.658932	183
16367	204887_s_at	10733	PLK4	polo-like kinase 4	NM_001190799 /// NM_001190801 /// NM_014264	0.567259	5.6585e-17	0.460056	0.658161	183
34584	223274_at	6941	TCF19	transcription factor 19	NM_001077511 /// NM_007109	0.565809	7.06107e-17	0.458371	0.656949	183
20424	208977_x_at	10383	TUBB4B	tubulin, beta 4B class IVb	NM_006088	0.565689	7.19165e-17	0.458232	0.656848	183
15650	204170_s_at	1164	CKS2	CDC28 protein kinase regulatory subunit 2	NM_001827	0.563842	9.5197e-17	0.456086	0.655304	183
30967	219650_at	54821	ERCC6L	excision repair cross-complementing rodent repair deficiency, complementation group 6-l	NM_001009954 /// NM_017669	0.563347	1.02598e-16	0.455511	0.654889	183
18111	206632_s_at	9582	APOBEC3B	apolipoprotein B mRNA editing enzyme, catalytic polypeptide-like 3B	NM_001270411 /// NM_004900	0.561693	1.31629e-16	0.453592	0.653505	183
46399	235117_at	494143	CHAC2	ChaC, cation transport regulator homolog 2 (E. coli)	NM_001008708	0.560156	1.65719e-16	0.451809	0.652219	183
2335	1552682_a_at	57082	CASC5	cancer susceptibility candidate 5	NM_144508 /// NM_170589	0.557709	2.38538e-16	0.448972	0.650169	183
25059	213726_x_at	10383	TUBB4B	tubulin, beta 4B class IVb	NM_006088	0.5518	5.67889e-16	0.442131	0.645214	183
30827	219510_at	10721	POLQ	polymerase (DNA directed), theta	NM_199420	0.550403	6.955e-16	0.440514	0.644041	183
32837	221521_s_at	51659	GINS2	GINS complex subunit 2 (Psf2 homolog)	NM_016095	0.548554	9.07989e-16	0.438378	0.642489	183
34879	223570_at	55388	MCM10	minichromosome maintenance complex component 10	NM_018518 /// NM_182751	0.547182	1.10551e-15	0.436793	0.641336	183
34274	222962_s_at	55388	MCM10	minichromosome maintenance complex component 10	NM_018518 /// NM_182751	0.546104	1.28965e-15	0.435548	0.64043	183
24127	212789_at	23310	NCAPD3	non-SMC condensin II complex, subunit D3	NM_015261	0.545751	1.35613e-15	0.43514	0.640133	183
13065	201584_s_at	10212	DDX39A	DEAD (Asp-Glu-Ala-Asp) box polypeptide 39A	NM_001204057 /// NM_005804 /// NM_138998 /// NR_038336 /// NR_046366	0.542842	2.04838e-15	0.431783	0.637687	183
20953	209507_at	6119	RPA3	replication protein A3, 14kDa	NM_002947	0.541316	2.53908e-15	0.430023	0.636403	183
30872	219555_s_at	55839	CENPN	centromere protein N	NM_001100624 /// NM_001100625 /// NM_001270473 /// NM_001270474 /// NM_018455	0.540274	2.93838e-15	0.428822	0.635526	183
22469	211072_x_at	10376	TUBA1B	tubulin, alpha 1b	NM_006082	0.540163	2.98419e-15	0.428694	0.635433	183
32574	221258_s_at	81930	KIF18A	kinesin family member 18A	NM_031217	0.53964	3.21059e-15	0.428091	0.634992	183
35742	224448_s_at	84300	MNF1	mitochondrial nucleoid factor 1	NM_032340	0.539237	3.39608e-15	0.427627	0.634653	183
29668	218350_s_at	51053	GMNN	geminin, DNA replication inhibitor	NM_001251989 /// NM_001251990 /// NM_001251991 /// NM_015895	0.538399	3.81617e-15	0.426662	0.633947	183
31377	220060_s_at	55010	PARPBP	PARP1 binding protein	NM_017915	0.537905	4.08767e-15	0.426092	0.633531	183
15888	204408_at	27301	APEX2	APEX nuclease (apurinic/apyrimidinic endonuclease) 2	NM_001271748 /// NM_014481	0.537619	4.25308e-15	0.425763	0.63329	183
24857	213523_at	898	CCNE1	cyclin E1	NM_001238 /// NM_057182	0.536386	5.04391e-15	0.424344	0.632251	183
20117	208668_x_at	3151	HMGN2	high mobility group nucleosomal binding domain 2	NM_005517	0.533718	7.27978e-15	0.421274	0.630002	183
41452	230165_at	151246	SGOL2	shugoshin-like 2 (S. pombe)	NM_001160033 /// NM_001160046 /// NM_152524	0.533666	7.33182e-15	0.421214	0.629958	183
22455	211058_x_at	10376	TUBA1B	tubulin, alpha 1b	NM_006082	0.532784	8.27099e-15	0.4202	0.629214	183
20924	209478_at	201254	STRA13	stimulated by retinoic acid 13	NM_001271006 /// NM_001271007 /// NM_144998	0.532432	8.67722e-15	0.419795	0.628917	183
33265	221952_x_at	57570	TRMT5	tRNA methyltransferase 5 homolog (S. cerevisiae)	NM_020810	0.532367	8.7541e-15	0.419721	0.628863	183
54221	242939_at	7027	TFDP1	transcription factor Dp-1	NM_007111 /// NR_026580	0.532214	8.93907e-15	0.419544	0.628733	183
24979	213646_x_at	10376	TUBA1B	tubulin, alpha 1b	NM_006082	0.531962	9.25126e-15	0.419255	0.628521	183
16248	204768_s_at	2237	FEN1	flap structure-specific endonuclease 1	NM_004111	0.531522	9.82092e-15	0.41875	0.62815	183
33245	221932_s_at	51218	GLRX5	glutaredoxin 5	NM_016417	0.531429	9.94572e-15	0.418643	0.628071	183
39648	228361_at	1870	E2F2	E2F transcription factor 2	NM_004091	0.530674	1.10187e-14	0.417775	0.627434	183
39560	228273_at	55771	PRR11	proline rich 11	NM_018304	0.529865	1.22935e-14	0.416846	0.626751	183
12571	201090_x_at	10376	TUBA1B	tubulin, alpha 1b	NM_006082	0.528676	1.44325e-14	0.41548	0.625747	183
30810	219493_at	79801	SHCBP1	SHC SH2-domain binding protein 1	NM_024745	0.528615	1.45528e-14	0.415409	0.625695	183
15448	203968_s_at	990	CDC6	cell division cycle 6	NM_001254	0.528334	1.51135e-14	0.415087	0.625458	183
30520	219203_at	51016	EMC9	ER membrane protein complex subunit 9	NM_016049	0.526958	1.81764e-14	0.413508	0.624296	183
48239	236957_at	157313	CDCA2	cell division cycle associated 2	NM_152562	0.525723	2.14375e-14	0.41209	0.623253	183
13635	202154_x_at	10381	TUBB3	tubulin, beta 3 class III	NM_001197181 /// NM_006086	0.524596	2.49077e-14	0.410797	0.6223	183
14528	203046_s_at	8914	TIMELESS	timeless circadian clock	NM_003920	0.52364	2.82761e-14	0.409701	0.621491	183
37597	226308_at	93323	HAUS8	HAUS augmin-like complex, subunit 8	NM_001011699 /// NM_033417	0.523526	2.87053e-14	0.40957	0.621395	183
38579	227291_s_at	388962	BOLA3	bolA homolog 3 (E. coli)	NM_001035505 /// NM_212552	0.522072	3.47827e-14	0.407903	0.620165	183
17389	205909_at	5427	POLE2	polymerase (DNA directed), epsilon 2, accessory subunit	NM_001197330 /// NM_001197331 /// NM_002692	0.521957	3.53103e-14	0.407772	0.620068	183
55710	244427_at	9493	KIF23	kinesin family member 23	NM_004856 /// NM_138555	0.519794	4.69009e-14	0.405295	0.618238	183
3477	1554271_a_at	91687	CENPL	centromere protein L	NM_001127181 /// NM_001171182 /// NM_033319	0.516667	7.04513e-14	0.401715	0.615589	183
25428	214096_s_at	6472	SHMT2	serine hydroxymethyltransferase 2 (mitochondrial)	NM_001166356 /// NM_001166357 /// NM_001166358 /// NM_001166359 /// NM_005412 /// NR_02	0.515927	7.75252e-14	0.400868	0.614962	183
31237	219920_s_at	29925 /// 386724	AMIGO3 /// GMPPB	adhesion molecule with Ig-like domain 3 /// GDP-mannose pyrophosphorylase B	NM_013334 /// NM_021971 /// NM_198722	0.515583	8.10409e-14	0.400475	0.614671	183
20501	209054_s_at	7468	WHSC1	Wolf-Hirschhorn syndrome candidate 1	NM_001042424 /// NM_007331 /// NM_014919 /// NM_133330 /// NM_133331 /// NM_133332 ///	0.515305	8.40005e-14	0.400157	0.614435	183
34258	222946_s_at	79000	AUNIP	aurora kinase A and ninein interacting protein	NM_024037	0.51508	8.64708e-14	0.3999	0.614244	183
23103	211750_x_at	84790	TUBA1C	tubulin, alpha 1c	NM_032704	0.513867	1.01052e-13	0.398513	0.613216	183
15626	204146_at	10635	RAD51AP1	RAD51 associated protein 1	NM_001130862 /// NM_006479	0.51341	1.07145e-13	0.397991	0.612829	183
44396	233110_s_at	83596	BCL2L12	BCL2-like 12 (proline rich)	NM_001040668 /// NM_052842 /// NM_138639	0.51287	1.14818e-13	0.397373	0.612371	183
46870	235588_at	157570	ESCO2	establishment of sister chromatid cohesion N-acetyltransferase 2	NM_001017420	0.511084	1.44163e-13	0.395334	0.610856	183
15606	204126_s_at	8318	CDC45	cell division cycle 45	NM_001178010 /// NM_001178011 /// NM_003504	0.510184	1.61613e-13	0.394306	0.610092	183
19064	207590_s_at	2491	CENPI	centromere protein I	NM_006733	0.509701	1.71787e-13	0.393755	0.609683	183
41809	230522_s_at	84904	ARHGEF39	Rho guanine nucleotide exchange factor (GEF) 39	NM_032818	0.509587	1.74294e-13	0.393625	0.609585	183
31102	219785_s_at	100506581	C16orf95	chromosome 16 open reading frame 95	NM_001195124 /// NM_001195125 /// NM_001256917	0.509026	1.87093e-13	0.392984	0.609109	183
23114	211762_s_at	3838	KPNA2	karyopherin alpha 2 (RAG cohort 1, importin alpha 1)	NM_002266	0.508916	1.89723e-13	0.392858	0.609016	183
15607	204127_at	5983	RFC3	replication factor C (activator 1) 3, 38kDa	NM_002915 /// NM_181558	0.508856	1.91144e-13	0.392791	0.608965	183
44729	233445_at	---	---	---	---	0.508694	1.95094e-13	0.392606	0.608828	183
46460	235178_x_at	157570	ESCO2	establishment of sister chromatid cohesion N-acetyltransferase 2	NM_001017420	0.508253	2.06244e-13	0.392102	0.608453	183
36007	224715_at	89891	WDR34	WD repeat domain 34	NM_052844	0.508183	2.08084e-13	0.392022	0.608393	183
20698	209251_x_at	84790	TUBA1C	tubulin, alpha 1c	NM_032704	0.507973	2.13638e-13	0.391783	0.608216	183
56446	45633_at	64785	GINS3	GINS complex subunit 3 (Psf3 homolog)	NM_001126129 /// NM_001126130 /// NM_022770	0.507935	2.14676e-13	0.391739	0.608183	183
3142	1553789_a_at	54058	C21orf58	chromosome 21 open reading frame 58	NM_058180 /// NM_199071	0.507089	2.38755e-13	0.390774	0.607464	183
29726	218408_at	26519	TIMM10	translocase of inner mitochondrial membrane 10 homolog (yeast)	NM_012456	0.506697	2.50756e-13	0.390328	0.607132	183
16715	205235_s_at	9585	KIF20B	kinesin family member 20B	NM_016195	0.506627	2.5297e-13	0.390248	0.607072	183
22089	210672_s_at	8131	NPRL3	nitrogen permease regulator-like 3 (S. cerevisiae)	NM_001039476 /// NM_001077350 /// NM_001243247 /// NM_001243248 /// NM_001243249 /// NM	0.506315	2.63056e-13	0.389892	0.606807	183
23977	212639_x_at	10376	TUBA1B	tubulin, alpha 1b	NM_006082	0.505573	2.88627e-13	0.389045	0.606176	183
24344	213008_at	55215	FANCI	Fanconi anemia, complementation group I	NM_001113378 /// NM_018193	0.50553	2.9018e-13	0.388996	0.60614	183
46255	234973_at	92745	SLC38A5	solute carrier family 38, member 5	NM_033518	0.505179	3.03141e-13	0.388597	0.605842	183
39568	228281_at	220042	C11orf82	chromosome 11 open reading frame 82	NM_145018	0.503713	3.638e-13	0.386925	0.604595	183
35068	223759_s_at	83903	GSG2	germ cell associated 2 (haspin)	NM_031965	0.502567	4.19248e-13	0.385621	0.603621	183
12823	201342_at	6631	SNRPC	small nuclear ribonucleoprotein polypeptide C	NM_003093 /// NR_029472	0.501339	4.87819e-13	0.384222	0.602577	183
32999	221685_s_at	54908	SPDL1	spindle apparatus coiled-coil protein 1	NM_017785	0.50111	5.01779e-13	0.383961	0.602382	183
43133	231846_at	80020	FOXRED2	FAD-dependent oxidoreductase domain containing 2	NM_001102371 /// NM_024955	0.500896	5.15147e-13	0.383718	0.6022	183
39215	227928_at	55010	PARPBP	PARP1 binding protein	NM_017915	0.500415	5.46532e-13	0.38317	0.60179	183
14842	203362_s_at	4085	MAD2L1	MAD2 mitotic arrest deficient-like 1 (yeast)	NM_002358	0.498718	6.72744e-13	0.381239	0.600346	183
48134	236852_at	286151	FBXO43	F-box protein 43	NM_001029860 /// NM_001077528 /// NR_036491	0.49856	6.85808e-13	0.381059	0.600212	183
31612	220295_x_at	55635	DEPDC1	DEP domain containing 1	NM_001114120 /// NM_017779	0.498368	7.02097e-13	0.38084	0.600048	183
43225	231938_at	151648	SGOL1	shugoshin-like 1 (S. pombe)	NM_001012409 /// NM_001012410 /// NM_001012411 /// NM_001012412 /// NM_001012413 /// NM	0.49834	7.0448e-13	0.380809	0.600024	183
38865	227578_at	100128191	TMPO-AS1	TMPO antisense RNA 1	NR_027157	0.497485	7.81797e-13	0.379836	0.599296	183
55122	243840_at	63967	CLSPN	claspin	NM_001190481 /// NM_022111	0.496993	8.29884e-13	0.379277	0.598877	183
30465	219148_at	55872	PBK	PDZ binding kinase	NM_018492	0.496829	8.46575e-13	0.379091	0.598738	183
15720	204240_s_at	10592	SMC2	structural maintenance of chromosomes 2	NM_001042550 /// NM_001042551 /// NM_001265602 /// NM_006444	0.495745	9.65366e-13	0.377858	0.597814	183
27808	216484_x_at	---	---	---	---	0.495712	9.69236e-13	0.377821	0.597786	183
14070	202589_at	7298	TYMS	thymidylate synthetase	NM_001071	0.495317	1.01666e-12	0.377371	0.597449	183
16307	204827_s_at	899	CCNF	cyclin F	NM_001761	0.495246	1.02532e-12	0.377292	0.597389	183
31684	220367_s_at	79595	SAP130	Sin3A-associated protein, 130kDa	NM_001145928 /// NM_024545	0.494722	1.09225e-12	0.376696	0.596942	183
15456	203976_s_at	10036	CHAF1A	chromatin assembly factor 1, subunit A (p150)	NM_005483	0.494297	1.14965e-12	0.376213	0.59658	183
30819	219502_at	55247	NEIL3	nei endonuclease VIII-like 3 (E. coli)	NM_018248	0.494262	1.15448e-12	0.376173	0.59655	183
15747	204267_x_at	9088	PKMYT1	protein kinase, membrane associated tyrosine/threonine 1	NM_001258450 /// NM_001258451 /// NM_004203 /// NM_182687	0.494187	1.16497e-12	0.376088	0.596486	183
37777	226488_at	91433	RCCD1	RCC1 domain containing 1	NM_001017919 /// NM_033544	0.493654	1.24195e-12	0.375483	0.596032	183
34544	223234_at	10459	MAD2L2	MAD2 mitotic arrest deficient-like 2 (yeast)	NM_001127325 /// NM_006341	0.49364	1.244e-12	0.375467	0.59602	183
36972	225682_s_at	171568	POLR3H	polymerase (RNA) III (DNA directed) polypeptide H (22.9kD)	NM_001018050 /// NM_001018051 /// NM_001018052 /// NM_138338	0.493011	1.3415e-12	0.374753	0.595484	183
29937	218619_s_at	6839	SUV39H1	suppressor of variegation 3-9 homolog 1 (Drosophila)	NM_003173	0.492943	1.35249e-12	0.374676	0.595426	183
15708	204228_at	10465	PPIH	peptidylprolyl isomerase H (cyclophilin H)	NM_006347	0.492086	1.49858e-12	0.373702	0.594695	183
15921	204441_s_at	23649	POLA2	polymerase (DNA directed), alpha 2, accessory subunit	NM_002689	0.492045	1.50589e-12	0.373656	0.59466	183
34679	223369_at	28989	NTMT1	N-terminal Xaa-Pro-Lys N-methyltransferase 1	NM_014064	0.491656	1.57749e-12	0.373214	0.594328	183
40838	229551_x_at	195828	ZNF367	zinc finger protein 367	NM_153695	0.491535	1.60036e-12	0.373077	0.594225	183
13411	201930_at	4175	MCM6	minichromosome maintenance complex component 6	NM_005915	0.491016	1.70248e-12	0.372488	0.593783	183
29159	217841_s_at	51400	PPME1	protein phosphatase methylesterase 1	NM_001271593 /// NM_016147	0.491007	1.70443e-12	0.372477	0.593774	183
36976	225686_at	348235	SKA2	spindle and kinetochore associated complex subunit 2	NM_001100595 /// NM_182620	0.490726	1.76238e-12	0.372158	0.593535	183
56481	49077_at	51400	PPME1	protein phosphatase methylesterase 1	NM_001271593 /// NM_016147	0.48994	1.93477e-12	0.371267	0.592864	183
43883	232596_at	81624	DIAPH3	diaphanous homolog 3 (Drosophila)	NM_001042517 /// NM_001258366 /// NM_001258367 /// NM_001258368 /// NM_001258369 /// NM	0.489905	1.94282e-12	0.371227	0.592835	183
33992	222680_s_at	51514	DTL	denticleless E3 ubiquitin protein ligase homolog (Drosophila)	NM_016448	0.489792	1.96902e-12	0.371099	0.592738	183
16255	204775_at	8208	CHAF1B	chromatin assembly factor 1, subunit B (p60)	NM_005441	0.489611	2.0117e-12	0.370894	0.592584	183
23658	212320_at	203068	TUBB	tubulin, beta class I	NM_178014	0.489521	2.03341e-12	0.370791	0.592506	183
34305	222993_at	51253	MRPL37	mitochondrial ribosomal protein L37	NM_016491	0.488984	2.16691e-12	0.370182	0.592048	183
55569	244286_at	---	---	---	---	-0.488905	2.18712e-12	-0.591981	-0.370093	183
12013	200039_s_at	5690	PSMB2	proteasome (prosome, macropain) subunit, beta type, 2	NM_001199779 /// NM_001199780 /// NM_002794	0.488557	2.27887e-12	0.369699	0.591684	183
20524	209077_at	25828	TXN2	thioredoxin 2	NM_012473	0.488317	2.34453e-12	0.369426	0.591479	183
24170	212832_s_at	9793	CKAP5	cytoskeleton associated protein 5	NM_001008938 /// NM_014756	0.488072	2.41334e-12	0.369148	0.591269	183
29702	218384_at	23589	CARHSP1	calcium regulated heat stable protein 1, 24kDa	NM_001042476 /// NM_001278260 /// NM_001278261 /// NM_001278262 /// NM_001278263 /// NM	0.487597	2.55205e-12	0.36861	0.590865	183
30905	219588_s_at	54892	NCAPG2	non-SMC condensin II complex, subunit G2	NM_017760	0.48749	2.58444e-12	0.368489	0.590773	183
29805	218487_at	210	ALAD	aminolevulinate dehydratase	NM_000031 /// NM_001003945	0.487061	2.71828e-12	0.368002	0.590406	183
16929	205449_at	29901	SAC3D1	SAC3 domain containing 1	NM_013299	0.48679	2.80623e-12	0.367695	0.590175	183
13949	202468_s_at	8727	CTNNAL1	catenin (cadherin-associated protein), alpha-like 1	NM_003798	0.485511	3.2601e-12	0.366245	0.589082	183
16825	205345_at	580	BARD1	BRCA1 associated RING domain 1	NM_000465	0.485208	3.37746e-12	0.365903	0.588824	183
24941	213608_s_at	402055	SRRD	SRR1 domain containing	NM_001013694	0.485102	3.41949e-12	0.365783	0.588733	183
36491	225201_s_at	64928	MRPL14	mitochondrial ribosomal protein L14	NM_032111	0.48436	3.72878e-12	0.364942	0.588099	183
19181	207707_s_at	6396	SEC13	SEC13 homolog (S. cerevisiae)	NM_001136026 /// NM_001136232 /// NM_030673 /// NM_183352 /// NR_024272 /// NR_024273	0.483113	4.3107e-12	0.36353	0.587033	183
46031	234749_s_at	25886	POC1A	POC1 centriolar protein homolog A (Chlamydomonas)	NM_001161580 /// NM_001161581 /// NM_015426	0.482016	4.89495e-12	0.362288	0.586095	183
20837	209391_at	8818	DPM2	dolichyl-phosphate mannosyltransferase polypeptide 2, regulatory subunit	NM_003863 /// NM_152690	0.481682	5.08722e-12	0.361911	0.58581	183
29903	218585_s_at	51514	DTL	denticleless E3 ubiquitin protein ligase homolog (Drosophila)	NM_016448	0.481434	5.23554e-12	0.361629	0.585597	183
15972	204492_at	9824	ARHGAP11A	Rho GTPase activating protein 11A	NM_014783 /// NM_199357	0.480918	5.55646e-12	0.361045	0.585156	183
37726	226437_at	90522	YIF1B	Yip1 interacting factor homolog B (S. cerevisiae)	NM_001013617 /// NM_001031731 /// NM_001039671 /// NM_001039672 /// NM_001039673 /// NM	0.480897	5.56999e-12	0.361022	0.585137	183
46145	234863_x_at	26271	FBXO5	F-box protein 5	NM_001142522 /// NM_012177	0.480758	5.6599e-12	0.360864	0.585019	183
46395	235113_at	122769	LRR1	leucine rich repeat protein 1	NM_152329 /// NM_203466 /// NM_203467 /// NR_037792 /// NR_037793	0.479863	6.27286e-12	0.359853	0.584254	183
30091	218774_at	28960	DCPS	decapping enzyme, scavenger	NM_014026	0.479257	6.72447e-12	0.359168	0.583735	183
50200	238918_at	---	---	---	---	-0.478894	7.01005e-12	-0.583424	-0.358757	183
14207	202726_at	3978	LIG1	ligase I, DNA, ATP-dependent	NM_000234	0.47852	7.31695e-12	0.358334	0.583104	183
30221	218904_s_at	55071	C9orf40	chromosome 9 open reading frame 40	NM_017998	0.478049	7.72097e-12	0.357802	0.582701	183
37745	226456_at	116028	RMI2	RecQ mediated genome instability 2	NM_152308	0.477905	7.84909e-12	0.357639	0.582577	183
33349	222036_s_at	4173	MCM4	minichromosome maintenance complex component 4	NM_005914 /// NM_182746	0.477849	7.89955e-12	0.357575	0.582529	183
43142	231855_at	57650	KIAA1524	KIAA1524	NM_020890	0.477523	8.1986e-12	0.357207	0.58225	183
46311	235029_at	84296	GINS4	GINS complex subunit 4 (Sld5 homolog)	NM_032336	0.477345	8.36668e-12	0.357006	0.582098	183
14522	203040_s_at	3145	HMBS	hydroxymethylbilane synthase	NM_000190 /// NM_001024382 /// NM_001258208 /// NM_001258209	0.476648	9.05656e-12	0.356219	0.581501	183
12626	201145_at	10456	HAX1	HCLS1 associated protein X-1	NM_001018837 /// NM_006118	0.475952	9.80119e-12	0.355433	0.580905	183
13236	201755_at	4174	MCM5	minichromosome maintenance complex component 5	NM_006739	0.475568	1.0237e-11	0.354999	0.580576	183
23466	212127_at	5905	RANGAP1	Ran GTPase activating protein 1	NM_002883	0.47544	1.03872e-11	0.354854	0.580466	183
24788	213454_at	378708 /// 100526739	APITD1 /// APITD1-CORT	apoptosis-inducing, TAF9-like domain 1 /// APITD1-CORT readthrough	NM_001243768 /// NM_001270517 /// NM_198544 /// NM_199006 /// NM_199294 /// NR_036462 /	0.475391	1.04446e-11	0.354799	0.580424	183
13601	202120_x_at	1175	AP2S1	adaptor-related protein complex 2, sigma 1 subunit	NM_004069 /// NM_021575	0.475022	1.08901e-11	0.354382	0.580108	183
29379	218061_at	4201	MEA1	male-enhanced antigen 1	NM_014623	0.474983	1.09376e-11	0.354338	0.580075	183
40218	228931_at	51117	COQ4	coenzyme Q4 homolog (S. cerevisiae)	NM_016035	0.474796	1.1171e-11	0.354127	0.579915	183
12683	201202_at	5111	PCNA	proliferating cell nuclear antigen	NM_002592 /// NM_182649	0.474415	1.16626e-11	0.353697	0.579588	183
16874	205394_at	1111	CHEK1	checkpoint kinase 1	NM_001114121 /// NM_001114122 /// NM_001244846 /// NM_001274 /// NR_045204 /// NR_04520	0.474412	1.16671e-11	0.353693	0.579585	183
30317	219000_s_at	79075	DSCC1	DNA replication and sister chromatid cohesion 1	NM_024094	0.474248	1.18849e-11	0.353508	0.579445	183
20928	209482_at	10248	POP7	processing of precursor 7, ribonuclease P/MRP subunit (S. cerevisiae)	NM_005837	0.474052	1.21496e-11	0.353287	0.579277	183
22444	211047_x_at	1175	AP2S1	adaptor-related protein complex 2, sigma 1 subunit	NM_004069 /// NM_021575	0.473179	1.34037e-11	0.352302	0.578529	183
14969	203489_at	10572	SIVA1	SIVA1, apoptosis-inducing factor	NM_006427 /// NM_021709	0.472151	1.50434e-11	0.351141	0.577647	183
14218	202737_s_at	25804	LSM4	LSM4 homolog, U6 small nuclear RNA associated (S. cerevisiae)	NM_001252129 /// NM_012321	0.470967	1.71712e-11	0.349806	0.576632	183
24564	213229_at	23405	DICER1	dicer 1, ribonuclease type III	NM_001195573 /// NM_001271282 /// NM_030621 /// NM_177438	-0.470862	1.73733e-11	-0.576542	-0.349688	183
23668	212330_at	7027	TFDP1	transcription factor Dp-1	NM_007111 /// NR_026580	0.470604	1.78805e-11	0.349396	0.576321	183
13251	201770_at	6626	SNRPA	small nuclear ribonucleoprotein polypeptide A	NM_004596	0.470452	1.81867e-11	0.349225	0.57619	183
31104	219787_s_at	1894	ECT2	epithelial cell transforming sequence 2 oncogene	NM_001258315 /// NM_001258316 /// NM_018098	0.470225	1.86522e-11	0.348969	0.575995	183
12406	200925_at	1337	COX6A1	cytochrome c oxidase subunit VIa polypeptide 1	NM_004373	0.470158	1.87915e-11	0.348893	0.575938	183
3791	1554696_s_at	7298	TYMS	thymidylate synthetase	NM_001071	0.469849	1.94487e-11	0.348545	0.575672	183
26835	215509_s_at	699	BUB1	BUB1 mitotic checkpoint serine/threonine kinase	NM_004336	0.46924	2.08099e-11	0.347858	0.57515	183
13632	202151_s_at	10422	UBAC1	UBA domain containing 1	NM_016172	0.469069	2.12081e-11	0.347666	0.575003	183
40777	229490_s_at	---	---	---	---	0.46889	2.16319e-11	0.347464	0.57485	183
36278	224987_at	221477	C6orf89	chromosome 6 open reading frame 89	NM_152734	0.468245	2.3233e-11	0.346737	0.574296	183
6419	1558750_a_at	100288637	LOC100288637	OTU domain containing 7A pseudogene	NR_038253 /// NR_038254 /// NR_038255	0.46793	2.40579e-11	0.346382	0.574025	183
14822	203342_at	10245	TIMM17B	translocase of inner mitochondrial membrane 17 homolog B (yeast)	NM_001167947 /// NM_005834	0.467926	2.40673e-11	0.346378	0.574022	183
12377	200896_x_at	3068	HDGF	hepatoma-derived growth factor	NM_001126050 /// NM_001126051 /// NM_004494	0.467896	2.41476e-11	0.346344	0.573996	183
53768	242486_at	---	---	---	---	0.466637	2.77414e-11	0.344926	0.572916	183
19565	208103_s_at	81611	ANP32E	acidic (leucine-rich) nuclear phosphoprotein 32 family, member E	NM_001136478 /// NM_001136479 /// NM_030920	0.465992	2.97807e-11	0.344199	0.572362	183
27576	216251_s_at	23170	TTLL12	tubulin tyrosine ligase-like family, member 12	NM_015140	0.465856	3.02279e-11	0.344046	0.572245	183
27562	216237_s_at	4174	MCM5	minichromosome maintenance complex component 5	NM_006739	0.465616	3.10352e-11	0.343776	0.572039	183
34398	223086_x_at	51258	MRPL51	mitochondrial ribosomal protein L51	NM_016497	0.465391	3.18088e-11	0.343523	0.571846	183
30575	219258_at	54962	TIPIN	TIMELESS interacting protein	NM_017858	0.464597	3.46978e-11	0.342629	0.571163	183
7108	1559946_s_at	10856	RUVBL2	RuvB-like 2 (E. coli)	NM_006666	0.464346	3.56628e-11	0.342346	0.570947	183
22205	210792_x_at	10572	SIVA1	SIVA1, apoptosis-inducing factor	NM_006427 /// NM_021709	0.463811	3.78043e-11	0.341745	0.570488	183
21271	209832_s_at	81620	CDT1	chromatin licensing and DNA replication factor 1	NM_030928	0.46333	3.98381e-11	0.341203	0.570075	183
24076	212738_at	84986	ARHGAP19	Rho GTPase activating protein 19	NM_001204300 /// NM_001256423 /// NM_032900	0.462927	4.1624e-11	0.34075	0.569728	183
21484	210046_s_at	3418	IDH2	isocitrate dehydrogenase 2 (NADP+), mitochondrial	NM_002168	0.462759	4.23916e-11	0.340561	0.569583	183
2047	1552257_a_at	23170	TTLL12	tubulin tyrosine ligase-like family, member 12	NM_015140	0.462644	4.29255e-11	0.340431	0.569484	183
12334	200853_at	3015	H2AFZ	H2A histone family, member Z	NM_002106	0.462576	4.32437e-11	0.340354	0.569426	183
3279	1553983_at	1841	DTYMK	deoxythymidylate kinase (thymidylate kinase)	NM_001165031 /// NM_012145 /// NR_033255	0.461391	4.91658e-11	0.339023	0.568408	183
49085	237803_x_at	---	---	---	---	-0.461386	4.91921e-11	-0.568403	-0.339017	183
33544	222231_s_at	55379	LRRC59	leucine rich repeat containing 59	NM_018509	0.461032	5.11131e-11	0.338619	0.568099	183
34483	223172_s_at	51537	MTFP1	mitochondrial fission process 1	NM_001003704 /// NM_016498	0.460469	5.43186e-11	0.337985	0.567614	183
15939	204459_at	1478	CSTF2	cleavage stimulation factor, 3' pre-RNA, subunit 2, 64kDa	NM_001325	0.460371	5.48944e-11	0.337875	0.56753	183
14513	203031_s_at	7390	UROS	uroporphyrinogen III synthase	NM_000375	0.460367	5.49194e-11	0.33787	0.567526	183
30200	218883_s_at	79682	MLF1IP	MLF1 interacting protein	NM_024629	0.457567	7.41682e-11	0.334725	0.565117	183
17124	205644_s_at	6637	SNRPG	small nuclear ribonucleoprotein polypeptide G	NM_003096	0.456897	7.96591e-11	0.333973	0.564541	183
14266	202785_at	4701	NDUFA7	NADH dehydrogenase (ubiquinone) 1 alpha subcomplex, 7, 14.5kDa	NM_005001	0.456609	8.21477e-11	0.333649	0.564292	183
41373	230086_at	23048	FNBP1	formin binding protein 1	NM_015033	-0.456519	8.29367e-11	-0.564215	-0.333548	183
35711	224415_s_at	84681	HINT2	histidine triad nucleotide binding protein 2	NM_032593	0.45651	8.3013e-11	0.333538	0.564207	183
17213	205733_at	641	BLM	Bloom syndrome, RecQ helicase-like	NM_000057	0.456501	8.30964e-11	0.333528	0.564199	183
24588	213253_at	10592	SMC2	structural maintenance of chromosomes 2	NM_001042550 /// NM_001042551 /// NM_001265602 /// NM_006444	0.456472	8.33519e-11	0.333495	0.564174	183
23068	211714_x_at	203068	TUBB	tubulin, beta class I	NM_178014	0.456038	8.72879e-11	0.333008	0.563801	183
2571	1553015_a_at	9401	RECQL4	RecQ protein-like 4	NM_004260	0.456007	8.75749e-11	0.332974	0.563774	183
19464	208002_s_at	11332	ACOT7	acyl-CoA thioesterase 7	NM_007274 /// NM_181862 /// NM_181863 /// NM_181864 /// NM_181865 /// NM_181866	0.455994	8.77041e-11	0.332958	0.563762	183
49823	238541_at	54058	C21orf58	chromosome 21 open reading frame 58	NM_058180 /// NM_199071	0.455813	8.94072e-11	0.332755	0.563606	183
36204	224913_s_at	92609	TIMM50	translocase of inner mitochondrial membrane 50 homolog (S. cerevisiae)	NM_001001563	0.45577	8.98165e-11	0.332707	0.563569	183
29638	218320_s_at	54539	NDUFB11	NADH dehydrogenase (ubiquinone) 1 beta subcomplex, 11, 17.3kDa	NM_001135998 /// NM_019056	0.455311	9.43e-11	0.332192	0.563174	183
27648	216323_x_at	7278 /// 113457	TUBA3C /// TUBA3D	tubulin, alpha 3c /// tubulin, alpha 3d	NM_006001 /// NM_079836 /// NM_080386	0.454501	1.0274e-10	0.331283	0.562477	183
36945	225655_at	29128	UHRF1	ubiquitin-like with PHD and ring finger domains 1	NM_001048201 /// NM_013282	0.454158	1.06538e-10	0.330898	0.562181	183
33350	222037_at	4173	MCM4	minichromosome maintenance complex component 4	NM_005914 /// NM_182746	0.453732	1.11434e-10	0.330421	0.561814	183
13090	201609_x_at	23463	ICMT	isoprenylcysteine carboxyl methyltransferase	NM_012405 /// NM_170705	0.453687	1.11973e-10	0.330369	0.561775	183
37293	226004_at	81928	CABLES2	Cdk5 and Abl enzyme substrate 2	NM_031215 /// XM_003960792	0.453393	1.15497e-10	0.33004	0.561521	183
19536	208074_s_at	1175	AP2S1	adaptor-related protein complex 2, sigma 1 subunit	NM_004069 /// NM_021575	0.453017	1.20159e-10	0.329618	0.561198	183
14543	203061_s_at	9656	MDC1	mediator of DNA-damage checkpoint 1	NM_014641	0.453008	1.20269e-10	0.329609	0.56119	183
25243	213911_s_at	3015	H2AFZ	H2A histone family, member Z	NM_002106	0.452862	1.22135e-10	0.329445	0.561064	183
16011	204531_s_at	672	BRCA1	breast cancer 1, early onset	NM_007294 /// NM_007295 /// NM_007296 /// NM_007297 /// NM_007298 /// NM_007299 /// NM_	0.452832	1.2252e-10	0.329411	0.561038	183
12997	201516_at	6723	SRM	spermidine synthase	NM_003132	0.452477	1.2718e-10	0.329013	0.560732	183
13125	201644_at	7264	TSTA3	tissue specific transplantation antigen P35B	NM_003313	0.451824	1.36207e-10	0.328281	0.560169	183
56178	31807_at	54555	DDX49	DEAD (Asp-Glu-Ala-Asp) box polypeptide 49	NM_019070 /// NR_033677	0.451491	1.41039e-10	0.327908	0.559882	183
25763	214431_at	8833	GMPS	guanine monphosphate synthetase	NM_003875	0.45099	1.48641e-10	0.327346	0.55945	183
2076	1552303_a_at	113277	TMEM106A	transmembrane protein 106A	NM_145041	-0.450751	1.52393e-10	-0.559244	-0.327078	183
16566	205086_s_at	29781	NCAPH2	non-SMC condensin II complex, subunit H2	NM_001185011 /// NM_014551 /// NM_152299	0.450274	1.60174e-10	0.326544	0.558833	183
16348	204868_at	3396	ICT1	immature colon carcinoma transcript 1	NM_001545	0.449723	1.69648e-10	0.325926	0.558357	183
54313	243031_at	---	---	---	---	-0.44965	1.70938e-10	-0.558294	-0.325845	183
36446	225156_at	84337	ELOF1	elongation factor 1 homolog (S. cerevisiae)	NM_032377	0.449564	1.7249e-10	0.325747	0.55822	183
34052	222740_at	29028	ATAD2	ATPase family, AAA domain containing 2	NM_014109	0.449541	1.72895e-10	0.325722	0.5582	183
43972	232685_at	---	---	---	---	-0.44912	1.8064e-10	-0.557837	-0.32525	183
20247	208799_at	5693	PSMB5	proteasome (prosome, macropain) subunit, beta type, 5	NM_001130725 /// NM_001144932 /// NM_002797	0.448457	1.93508e-10	0.324508	0.557265	183
12772	201291_s_at	7153	TOP2A	topoisomerase (DNA) II alpha 170kDa	NM_001067	0.448	2.02886e-10	0.323997	0.556871	183
23394	212055_at	25941	TPGS2	tubulin polyglutamylase complex subunit 2	NM_001271949 /// NM_001271950 /// NM_001271951 /// NM_001271952 /// NM_001271953 /// NM	0.4479	2.05014e-10	0.323884	0.556784	183
20364	208916_at	6510	SLC1A5	solute carrier family 1 (neutral amino acid transporter), member 5	NM_001145144 /// NM_001145145 /// NM_005628	0.447576	2.12009e-10	0.323521	0.556504	183
41544	230257_s_at	116461	TSEN15	tRNA splicing endonuclease 15 homolog (S. cerevisiae)	NM_001127394 /// NM_052965 /// NR_023349	0.447497	2.13741e-10	0.323433	0.556436	183
34351	223039_at	83606	GUCD1	guanylyl cyclase domain containing 1	NM_031444	0.447488	2.13943e-10	0.323423	0.556428	183
36239	224948_at	64951 /// 100534592	MRPS24 /// URGCP-MRPS24	mitochondrial ribosomal protein S24 /// URGCP-MRPS24 readthrough	NM_001204871 /// NM_032014	0.447392	2.16078e-10	0.323315	0.556345	183
13588	202107_s_at	4171	MCM2	minichromosome maintenance complex component 2	NM_004526 /// NR_073375	0.447385	2.1622e-10	0.323308	0.55634	183
27871	216548_x_at	128872	HMGB3P1	high mobility group box 3 pseudogene 1	NR_002165	0.44707	2.23373e-10	0.322955	0.556068	183
38863	227576_at	---	---	---	---	-0.446998	2.25046e-10	-0.556005	-0.322874	183
30856	219539_at	79833	GEMIN6	gem (nuclear organelle) associated protein 6	NM_024775	0.446755	2.3076e-10	0.322602	0.555795	183
13763	202282_at	3028	HSD17B10	hydroxysteroid (17-beta) dehydrogenase 10	NM_001037811 /// NM_004493	0.445965	2.50316e-10	0.321719	0.555114	183
16492	205012_s_at	3029	HAGH	hydroxyacylglutathione hydrolase	NM_001040427 /// NM_005326	0.44572	2.56714e-10	0.321444	0.554902	183
20420	208972_s_at	516	ATP5G1	ATP synthase, H+ transporting, mitochondrial Fo complex, subunit C1 (subunit 9)	NM_001002027 /// NM_005175	0.445196	2.70918e-10	0.320857	0.554449	183
31196	219879_s_at	78995	C17orf53	chromosome 17 open reading frame 53	NM_001171251 /// NM_024032	0.444948	2.77881e-10	0.320581	0.554235	183
30479	219162_s_at	65003	MRPL11	mitochondrial ribosomal protein L11	NM_016050 /// NM_170738 /// NM_170739	0.444811	2.81812e-10	0.320427	0.554117	183
29264	217946_s_at	10055	SAE1	SUMO1 activating enzyme subunit 1	NM_001145713 /// NM_001145714 /// NM_005500 /// NR_027280	0.444702	2.84986e-10	0.320305	0.554022	183
20256	208808_s_at	3148	HMGB2	high mobility group box 2	NM_001130688 /// NM_001130689 /// NM_002129	0.443776	3.13322e-10	0.319269	0.553222	183
21401	209962_at	2057	EPOR	erythropoietin receptor	NM_000121 /// NR_033663	0.443736	3.14578e-10	0.319225	0.553188	183
34587	223277_at	54859	ELP6	elongator acetyltransferase complex subunit 6	NM_001031703 /// NM_017713	0.44308	3.3637e-10	0.318491	0.552621	183
29073	217755_at	51155	HN1	hematological and neurological expressed 1	NM_001002032 /// NM_001002033 /// NM_016185	0.442872	3.43564e-10	0.318259	0.552441	183
37530	226241_s_at	122704	MRPL52	mitochondrial ribosomal protein L52	NM_178336 /// NM_180982 /// NM_181304 /// NM_181305 /// NM_181306 /// NM_181307	0.442433	3.59297e-10	0.317767	0.552061	183
36868	225578_at	440145	MZT1	mitotic spindle organizing protein 1	NM_001071775	0.442221	3.67114e-10	0.317531	0.551878	183
12533	201052_s_at	9491	PSMF1	proteasome (prosome, macropain) inhibitor subunit 1 (PI31)	NM_006814 /// NM_178578 /// NM_178579	0.442202	3.67835e-10	0.317509	0.551861	183
36974	225684_at	348235	SKA2	spindle and kinetochore associated complex subunit 2	NM_001100595 /// NM_182620	0.442107	3.71404e-10	0.317403	0.551779	183
27099	215773_x_at	10038	PARP2	poly (ADP-ribose) polymerase 2	NM_001042618 /// NM_005484	0.441793	3.83422e-10	0.317052	0.551508	183
47594	236312_at	---	---	---	---	0.441299	4.03112e-10	0.316501	0.551081	183
14596	203114_at	10534	SSSCA1	Sjogren syndrome/scleroderma autoantigen 1	NM_006396	0.441232	4.05868e-10	0.316425	0.551023	183
20473	209026_x_at	203068	TUBB	tubulin, beta class I	NM_178014	0.441168	4.08506e-10	0.316354	0.550968	183
19084	207610_s_at	30817	EMR2	egf-like module containing, mucin-like, hormone receptor-like 2	NM_001271052 /// NM_013447 /// NM_152916 /// NM_152917 /// NM_152918 /// NM_152919 ///	-0.440672	4.29521e-10	-0.550539	-0.3158	183
37576	226287_at	91057	CCDC34	coiled-coil domain containing 34	NM_030771 /// NM_080654	0.440458	4.38938e-10	0.315561	0.550354	183
46273	234991_at	79364	ZXDC	ZXD family zinc finger C	NM_001040653 /// NM_025112	-0.440308	4.45651e-10	-0.550224	-0.315393	183
30811	219494_at	25788	RAD54B	RAD54 homolog B (S. cerevisiae)	NM_001205262 /// NM_001205263 /// NM_006550 /// NM_012415 /// NM_134434	0.440131	4.53696e-10	0.315195	0.550071	183
16873	205393_s_at	1111	CHEK1	checkpoint kinase 1	NM_001114121 /// NM_001114122 /// NM_001244846 /// NM_001274 /// NR_045204 /// NR_04520	0.439943	4.62355e-10	0.314986	0.549909	183
37078	225788_at	88745	RRP36	ribosomal RNA processing 36 homolog (S. cerevisiae)	NM_033112	0.439913	4.63749e-10	0.314952	0.549883	183
36842	225552_x_at	54998	AURKAIP1	aurora kinase A interacting protein 1	NM_001127229 /// NM_001127230 /// NM_017900	0.439097	5.03524e-10	0.31404	0.549176	183
37245	225956_at	153222	CREBRF	CREB3 regulatory factor	NM_001168393 /// NM_001168394 /// NM_153607	-0.439013	5.07804e-10	-0.549103	-0.313946	183
15503	204023_at	5984	RFC4	replication factor C (activator 1) 4, 37kDa	NM_002916 /// NM_181573	0.438591	5.29793e-10	0.313475	0.548738	183
43059	231772_x_at	64946	CENPH	centromere protein H	NM_022909	0.438561	5.31405e-10	0.313442	0.548712	183
26381	215054_at	2057	EPOR	erythropoietin receptor	NM_000121 /// NR_033663	0.438145	5.54068e-10	0.312977	0.548352	183
15040	203560_at	8836	GGH	gamma-glutamyl hydrolase (conjugase, folylpolygammaglutamyl hydrolase)	NM_003878	0.438022	5.60906e-10	0.312841	0.548246	183
23015	211658_at	7001	PRDX2	peroxiredoxin 2	NM_005809 /// NM_181737 /// NM_181738	0.437717	5.78356e-10	0.312499	0.547982	183
30388	219071_x_at	51236	FAM203A	family with sequence similarity 203, member A	NM_016458	0.437402	5.96885e-10	0.312148	0.547709	183
38832	227545_at	580	BARD1	BRCA1 associated RING domain 1	NM_000465	0.437011	6.20674e-10	0.311712	0.547371	183
56289	36936_at	7264	TSTA3	tissue specific transplantation antigen P35B	NM_003313	0.436898	6.27702e-10	0.311586	0.547273	183
15567	204087_s_at	8884	SLC5A6	solute carrier family 5 (sodium-dependent vitamin transporter), member 6	NM_021095 /// NR_028323	0.436674	6.41906e-10	0.311336	0.547079	183
30378	219061_s_at	8270	LAGE3	L antigen family, member 3	NM_006014	0.436613	6.45806e-10	0.311268	0.547027	183
33431	222118_at	55839	CENPN	centromere protein N	NM_001100624 /// NM_001100625 /// NM_001270473 /// NM_001270474 /// NM_018455	0.436501	6.53066e-10	0.311143	0.54693	183
48263	236981_at	100141515	C17orf99	chromosome 17 open reading frame 99	NM_001163075	0.436352	6.62856e-10	0.310977	0.546801	183
37710	226421_at	9949	AMMECR1	Alport syndrome, mental retardation, midface hypoplasia and elliptocytosis chromosomal	NM_001025580 /// NM_001171689 /// NM_015365	0.43621	6.72341e-10	0.310818	0.546677	183
34416	223105_s_at	51522 /// 81853	TMEM14B /// TMEM14C	transmembrane protein 14B /// transmembrane protein 14C	NM_001127711 /// NM_001165258 /// NM_016462 /// NM_030969	0.435629	7.12359e-10	0.31017	0.546175	183
33965	222653_at	55163	PNPO	pyridoxamine 5'-phosphate oxidase	NM_018129	0.434569	7.91479e-10	0.308987	0.545256	183
29430	218112_at	65993	MRPS34	mitochondrial ribosomal protein S34	NM_023936	0.434345	8.0926e-10	0.308738	0.545062	183
32753	221437_s_at	64960	MRPS15	mitochondrial ribosomal protein S15	NM_031280	0.434276	8.14742e-10	0.308662	0.545003	183
41008	229721_x_at	91319	DERL3	derlin 3	NM_001002862 /// NM_001135751 /// NM_198440	0.434166	8.23734e-10	0.308538	0.544907	183
12189	200708_at	2806	GOT2	glutamic-oxaloacetic transaminase 2, mitochondrial	NM_002080	0.433603	8.70883e-10	0.307911	0.544419	183
2332	1552677_a_at	23181	DIP2A	DIP2 disco-interacting protein 2 homolog A (Drosophila)	NM_001146114 /// NM_001146115 /// NM_001146116 /// NM_015151 /// NM_206889 /// NM_20689	-0.43316	9.09858e-10	-0.544035	-0.307417	183
12938	201457_x_at	9184	BUB3	BUB3 mitotic checkpoint protein	NM_001007793 /// NM_004725	0.432547	9.66486e-10	0.306734	0.543504	183
33299	221986_s_at	54800	KLHL24	kelch-like family member 24	NM_017644	-0.431853	1.03486e-09	-0.542902	-0.30596	183
15698	204218_at	25906	ANAPC15	anaphase promoting complex subunit 15	NM_001278485 /// NM_001278486 /// NM_001278487 /// NM_001278488 /// NM_001278489 /// NM	0.431792	1.04106e-09	0.305892	0.542849	183
19902	208451_s_at	720 /// 721 /// 100293534	C4A /// C4B /// C4B_2	complement component 4A (Rodgers blood group) /// complement component 4B (Chido blood	NM_001002029 /// NM_001242823 /// NM_001252204 /// NM_007293 /// XM_003960046 /// XM_00	0.43094	1.13177e-09	0.304944	0.542111	183
4589	1555764_s_at	26519	TIMM10	translocase of inner mitochondrial membrane 10 homolog (yeast)	NM_012456	0.430744	1.15377e-09	0.304725	0.541941	183
12438	200957_s_at	6749	SSRP1	structure specific recognition protein 1	NM_003146	0.430725	1.15587e-09	0.304704	0.541925	183
15652	204172_at	1371	CPOX	coproporphyrinogen oxidase	NM_000097	0.430642	1.16538e-09	0.304611	0.541852	183
47754	236472_at	---	---	---	---	-0.430511	1.18036e-09	-0.541739	-0.304466	183
36744	225454_at	115098	CCDC124	coiled-coil domain containing 124	NM_001136203 /// NM_138442	0.430411	1.19197e-09	0.304354	0.541652	183
37703	226414_s_at	51529	ANAPC11	anaphase promoting complex subunit 11	NM_001002244 /// NM_001002245 /// NM_001002246 /// NM_001002247 /// NM_001002248 /// NM	0.430256	1.21021e-09	0.304181	0.541518	183
38500	227212_s_at	26147	PHF19	PHD finger protein 19	NM_001009936 /// NM_015651	0.429916	1.25112e-09	0.303802	0.541222	183
24424	213088_s_at	23234	DNAJC9	DnaJ (Hsp40) homolog, subfamily C, member 9	NM_015190	0.42984	1.26039e-09	0.303718	0.541157	183
28275	216952_s_at	84823	LMNB2	lamin B2	NM_032737	0.42951	1.30163e-09	0.303351	0.540871	183
33918	222606_at	55055	ZWILCH	zwilch kinetochore protein	NM_017975 /// NR_003105	0.429014	1.3661e-09	0.302799	0.54044	183
56333	37986_at	2057	EPOR	erythropoietin receptor	NM_000121 /// NR_033663	0.428892	1.38245e-09	0.302663	0.540334	183
34958	223649_s_at	51629	SLC25A39	solute carrier family 25, member 39	NM_001143780 /// NM_016016	0.428305	1.46368e-09	0.302009	0.539825	183
23516	212177_at	25957	PNISR	PNN-interacting serine/arginine-rich protein	NM_015491 /// NM_032870	-0.428291	1.46556e-09	-0.539813	-0.301994	183
50038	238756_at	283431	GAS2L3	growth arrest-specific 2 like 3	NM_174942	0.428012	1.50584e-09	0.301684	0.539571	183
29717	218399_s_at	55038	CDCA4	cell division cycle associated 4	NM_017955 /// NM_145701	0.427957	1.51396e-09	0.301622	0.539523	183
50284	239002_at	259266	ASPM	asp (abnormal spindle) homolog, microcephaly associated (Drosophila)	NM_001206846 /// NM_018136	0.42795	1.51497e-09	0.301614	0.539517	183
29531	218213_s_at	746	TMEM258	transmembrane protein 258	NM_014206	0.427605	1.56654e-09	0.30123	0.539217	183
50424	239142_at	317671	RFESD	Rieske (Fe-S) domain containing	NM_001131065 /// NM_001131066 /// NM_173362	0.427498	1.58275e-09	0.301112	0.539125	183
23621	212282_at	27346	TMEM97	transmembrane protein 97	NM_014573	0.427286	1.61564e-09	0.300876	0.538941	183
16315	204835_at	5422	POLA1	polymerase (DNA directed), alpha 1, catalytic subunit	NM_016937	0.427186	1.63143e-09	0.300764	0.538854	183
4244	1555292_at	57464	STRIP2	striatin interacting protein 2	NM_001134336 /// NM_020704	0.42684	1.68693e-09	0.300379	0.538554	183
22548	211152_s_at	27429	HTRA2	HtrA serine peptidase 2	NM_013247 /// NM_145074	0.426728	1.70519e-09	0.300255	0.538457	183
41171	229884_s_at	51069	MRPL2	mitochondrial ribosomal protein L2	NM_015950	0.426697	1.71036e-09	0.30022	0.53843	183
13964	202483_s_at	5902	RANBP1	RAN binding protein 1	NM_002882	0.426657	1.71701e-09	0.300176	0.538395	183
24449	213113_s_at	29015	SLC43A3	solute carrier family 43, member 3	NM_001278201 /// NM_001278206 /// NM_014096 /// NM_017611 /// NM_199329	0.426541	1.73641e-09	0.300046	0.538294	183
39688	228401_at	29028	ATAD2	ATPase family, AAA domain containing 2	NM_014109	0.426033	1.82367e-09	0.299481	0.537853	183
29244	217926_at	28974	C19orf53	chromosome 19 open reading frame 53	NM_014047	0.425887	1.84941e-09	0.29932	0.537726	183
3527	1554334_a_at	55466	DNAJA4	DnaJ (Hsp40) homolog, subfamily A, member 4	NM_001130182 /// NM_001130183 /// NM_018602	0.425637	1.89454e-09	0.299041	0.537509	183
12264	200783_s_at	3925	STMN1	stathmin 1	NM_001145454 /// NM_005563 /// NM_152497 /// NM_203399 /// NM_203401	0.425564	1.908e-09	0.29896	0.537445	183
14221	202740_at	95 /// 100526760	ABHD14A-ACY1 /// ACY1	ABHD14A-ACY1 readthrough (NMD candidate) /// aminoacylase 1	NM_000666 /// NM_001198895 /// NM_001198896 /// NM_001198897 /// NM_001198898 /// NR_03	0.425552	1.9102e-09	0.298946	0.537435	183
13727	202246_s_at	1019	CDK4	cyclin-dependent kinase 4	NM_000075 /// NM_052984	0.425536	1.91311e-09	0.298929	0.537421	183
56477	48808_at	1719	DHFR	dihydrofolate reductase	NM_000791	0.425424	1.93386e-09	0.298804	0.537324	183
37127	225837_at	83695	RHNO1	RAD9-HUS1-RAD1 interacting nuclear orphan 1	NM_001252499 /// NM_001252500 /// NM_001257097 /// NM_001257098 /// NR_027365 /// NR_04	0.425174	1.98093e-09	0.298526	0.537107	183
34678	223368_s_at	28989	NTMT1	N-terminal Xaa-Pro-Lys N-methyltransferase 1	NM_014064	0.425099	1.99515e-09	0.298443	0.537042	183
13745	202264_s_at	10452	TOMM40	translocase of outer mitochondrial membrane 40 homolog (yeast)	NM_001128916 /// NM_001128917 /// NM_006114	0.42481	2.05135e-09	0.298122	0.536791	183
20403	208955_at	1854	DUT	deoxyuridine triphosphatase	NM_001025248 /// NM_001025249 /// NM_001948	0.424232	2.16838e-09	0.297479	0.536289	183
37585	226296_s_at	64960	MRPS15	mitochondrial ribosomal protein S15	NM_031280	0.424125	2.19083e-09	0.29736	0.536195	183
28333	217010_s_at	995	CDC25C	cell division cycle 25C	NM_001790 /// NM_022809	0.423034	2.43167e-09	0.296148	0.535248	183
24501	213166_x_at	653784 /// 100616378	MIR4784 /// MZT2A	microRNA 4784 /// mitotic spindle organizing protein 2A	NM_001085365 /// NR_039945	0.422776	2.49238e-09	0.295861	0.535024	183
14671	203190_at	4728 /// 100616403	MIR4691 /// NDUFS8	microRNA 4691 /// NADH dehydrogenase (ubiquinone) Fe-S protein 8, 23kDa (NADH-coenzyme	NM_002496 /// NR_039840	0.422672	2.51714e-09	0.295746	0.534934	183
6184	1558329_at	4796	TONSL	tonsoku-like, DNA repair protein	NM_013432	0.422505	2.55767e-09	0.29556	0.534788	183
24032	212694_s_at	5096	PCCB	propionyl CoA carboxylase, beta polypeptide	NM_000532 /// NM_001178014	0.422331	2.60052e-09	0.295366	0.534636	183
48498	237216_at	---	---	---	---	-0.422135	2.6493e-09	-0.534467	-0.295149	183
29675	218357_s_at	26521	TIMM8B	translocase of inner mitochondrial membrane 8 homolog B (yeast)	NM_012459 /// NR_028383	0.422074	2.66474e-09	0.295082	0.534414	183
6252	1558458_at	401320	LOC401320	uncharacterized LOC401320	NR_038889	-0.422011	2.68097e-09	-0.534358	-0.295011	183
17025	205545_x_at	22826	DNAJC8	DnaJ (Hsp40) homolog, subfamily C, member 8	NM_014280	0.421971	2.69105e-09	0.294967	0.534324	183
50615	239333_x_at	---	---	---	---	-0.421853	2.7216e-09	-0.534221	-0.294835	183
30873	219556_at	80178	C16orf59	chromosome 16 open reading frame 59	NM_025108	0.421583	2.79236e-09	0.294535	0.533986	183
21402	209963_s_at	2057	EPOR	erythropoietin receptor	NM_000121 /// NR_033663	0.421391	2.84373e-09	0.294322	0.533819	183
24343	213007_at	55215	FANCI	Fanconi anemia, complementation group I	NM_001113378 /// NM_018193	0.421097	2.92413e-09	0.293996	0.533564	183
44215	232929_at	---	---	---	---	-0.420652	3.05018e-09	-0.533177	-0.293502	183
29841	218523_at	64077	LHPP	phospholysine phosphohistidine inorganic pyrophosphate phosphatase	NM_001167880 /// NM_022126	0.42048	3.10036e-09	0.293311	0.533027	183
24510	213175_s_at	6628	SNRPB	small nuclear ribonucleoprotein polypeptides B and B1	NM_003091 /// NM_198216	0.420166	3.19377e-09	0.292963	0.532754	183
41808	230521_at	84904	ARHGEF39	Rho guanine nucleotide exchange factor (GEF) 39	NM_032818	0.419894	3.27713e-09	0.29266	0.532517	183
22439	211042_x_at	4162	MCAM	melanoma cell adhesion molecule	NM_006500	0.419876	3.28271e-09	0.29264	0.532502	183
50583	239301_at	---	---	---	---	-0.419598	3.37e-09	-0.53226	-0.292332	183
33723	222411_s_at	6747	SSR3	signal sequence receptor, gamma (translocon-associated protein gamma)	NM_007107	0.419002	3.5649e-09	0.29167	0.531742	183
35630	224330_s_at	51264	MRPL27	mitochondrial ribosomal protein L27	NM_016504 /// NM_148570 /// NM_148571	0.418708	3.66478e-09	0.291345	0.531487	183
33812	222500_at	51645	PPIL1	peptidylprolyl isomerase (cyclophilin)-like 1	NM_016059	0.418619	3.69572e-09	0.291246	0.531409	183
20525	209078_s_at	25828	TXN2	thioredoxin 2	NM_012473	0.418352	3.78989e-09	0.290949	0.531176	183
21491	210053_at	6877	TAF5	TAF5 RNA polymerase II, TATA box binding protein (TBP)-associated factor, 100kDa	NM_006951	0.418252	3.82541e-09	0.290839	0.53109	183
36160	224869_s_at	64432	MRPS25	mitochondrial ribosomal protein S25	NM_022497	0.417735	4.01607e-09	0.290264	0.530639	183
14902	203422_at	5424	POLD1	polymerase (DNA directed), delta 1, catalytic subunit	NM_001256849 /// NM_002691 /// NR_046402	0.417611	4.06283e-09	0.290128	0.530532	183
39910	228623_at	---	---	---	---	-0.417506	4.10306e-09	-0.53044	-0.290011	183
14014	202533_s_at	1719	DHFR	dihydrofolate reductase	NM_000791	0.41744	4.12854e-09	0.289938	0.530383	183
37014	225724_at	379025	FLJ31306	uncharacterized LOC379025	NR_029434 /// NR_029435	-0.417439	4.12899e-09	-0.530382	-0.289936	183
27553	216228_s_at	11169	WDHD1	WD repeat and HMG-box DNA binding protein 1	NM_001008396 /// NM_007086	0.416905	4.34075e-09	0.289344	0.529917	183
3257	1553954_at	199857	ALG14	ALG14, UDP-N-acetylglucosaminyltransferase subunit	NM_144988	0.416407	4.54787e-09	0.288792	0.529483	183
31295	219978_s_at	51203	NUSAP1	nucleolar and spindle associated protein 1	NM_001129897 /// NM_001243142 /// NM_001243143 /// NM_001243144 /// NM_016359 /// NM_01	0.416304	4.59166e-09	0.288678	0.529394	183
33052	221739_at	56005	C19orf10	chromosome 19 open reading frame 10	NM_019107	0.416206	4.63416e-09	0.288569	0.529308	183
24810	213476_x_at	10381	TUBB3	tubulin, beta 3 class III	NM_001197181 /// NM_006086	0.416107	4.67713e-09	0.288459	0.529222	183
2075	1552302_at	113277	TMEM106A	transmembrane protein 106A	NM_145041	-0.416066	4.69495e-09	-0.529187	-0.288414	183
16232	204752_x_at	10038	PARP2	poly (ADP-ribose) polymerase 2	NM_001042618 /// NM_005484	0.415624	4.89262e-09	0.287924	0.528802	183
29250	217932_at	51081	MRPS7	mitochondrial ribosomal protein S7	NM_015971	0.415377	5.00626e-09	0.28765	0.528587	183
29898	218580_x_at	54998	AURKAIP1	aurora kinase A interacting protein 1	NM_001127229 /// NM_001127230 /// NM_017900	0.41534	5.02376e-09	0.287609	0.528554	183
3701	1554572_a_at	79723	SUV39H2	suppressor of variegation 3-9 homolog 2 (Drosophila)	NM_001193424 /// NM_001193425 /// NM_001193426 /// NM_001193427 /// NM_024670 /// NR_03	0.415281	5.05153e-09	0.287543	0.528503	183
40909	229622_at	151176	FAM132B	family with sequence similarity 132, member B	XM_001714385	0.415096	5.13891e-09	0.287339	0.528342	183
14015	202534_x_at	1719	DHFR	dihydrofolate reductase	NM_000791	0.414904	5.23195e-09	0.287125	0.528174	183
22953	211595_s_at	64963	MRPS11	mitochondrial ribosomal protein S11	NM_022839 /// NM_176805	0.414697	5.33337e-09	0.286896	0.527994	183
30210	218893_at	79763	ISOC2	isochorismatase domain containing 2	NM_001136201 /// NM_001136202 /// NM_024710	0.414671	5.34607e-09	0.286868	0.527972	183
23454	212115_at	90861	HN1L	hematological and neurological expressed 1-like	NM_144570	0.414503	5.43016e-09	0.286682	0.527826	183
15044	203564_at	2189	FANCG	Fanconi anemia, complementation group G	NM_004629	0.414424	5.47026e-09	0.286594	0.527757	183
24950	213617_s_at	25941	TPGS2	tubulin polyglutamylase complex subunit 2	NM_001271949 /// NM_001271950 /// NM_001271951 /// NM_001271952 /// NM_001271953 /// NM	0.41441	5.47764e-09	0.286578	0.527744	183
13334	201853_s_at	994	CDC25B	cell division cycle 25B	NM_004358 /// NM_021872 /// NM_021873 /// NM_021874 /// NM_212530	0.414208	5.58116e-09	0.286354	0.527568	183
6108	1558152_at	100131262	LOC100131262	uncharacterized LOC100131262	XR_132952 /// XR_171880	0.414024	5.67695e-09	0.286151	0.527409	183
43352	232065_x_at	91687	CENPL	centromere protein L	NM_001127181 /// NM_001171182 /// NM_033319	0.413906	5.73986e-09	0.286019	0.527305	183
12017	200043_at	2079	ERH	enhancer of rudimentary homolog (Drosophila)	NM_004450	0.413892	5.74697e-09	0.286004	0.527293	183
20666	209219_at	7936 /// 100302242	MIR1236 /// NELFE	microRNA 1236 /// negative elongation factor complex member E	NM_002904 /// NR_031601	0.413557	5.92849e-09	0.285632	0.527001	183
20579	209132_s_at	54939	COMMD4	COMM domain containing 4	NM_017828	0.413504	5.9573e-09	0.285574	0.526955	183
20418	208970_s_at	7389	UROD	uroporphyrinogen decarboxylase	NM_000374 /// NR_036510	0.413485	5.96802e-09	0.285553	0.526938	183
12958	201477_s_at	6240	RRM1	ribonucleotide reductase M1	NM_001033	0.412916	6.2903e-09	0.284923	0.526443	183
14571	203089_s_at	27429	HTRA2	HtrA serine peptidase 2	NM_013247 /// NM_145074	0.41264	6.45283e-09	0.284617	0.526202	183
12600	201119_s_at	1351	COX8A	cytochrome c oxidase subunit VIIIA (ubiquitous)	NM_004074	0.412452	6.56541e-09	0.284409	0.526039	183
33158	221845_s_at	81570	CLPB	ClpB caseinolytic peptidase B homolog (E. coli)	NM_001258392 /// NM_001258393 /// NM_001258394 /// NM_030813	0.412439	6.57364e-09	0.284394	0.526027	183
12181	200700_s_at	11014	KDELR2	KDEL (Lys-Asp-Glu-Leu) endoplasmic reticulum protein retention receptor 2	NM_001100603 /// NM_006854	0.412219	6.70834e-09	0.284151	0.525835	183
55177	243895_x_at	---	OTTHUMG00000182511 /// RP11-380M21.4	NULL /// NULL	---	-0.412174	6.73625e-09	-0.525796	-0.284101	183
31903	220586_at	80205	CHD9	chromodomain helicase DNA binding protein 9	NM_025134	-0.41213	6.76362e-09	-0.525757	-0.284052	183
12271	200790_at	4953	ODC1	ornithine decarboxylase 1	NM_002539	0.412068	6.80219e-09	0.283984	0.525704	183
25418	214086_s_at	10038	PARP2	poly (ADP-ribose) polymerase 2	NM_001042618 /// NM_005484	0.411932	6.88792e-09	0.283833	0.525585	183
33146	221833_at	83752 /// 100507577	LOC100507577 /// LONP2	uncharacterized LOC100507577 /// lon peptidase 2, peroxisomal	NM_031490 /// NR_040677	-0.411714	7.02756e-09	-0.525395	-0.283592	183
23480	212141_at	4173	MCM4	minichromosome maintenance complex component 4	NM_005914 /// NM_182746	0.411421	7.21966e-09	0.283267	0.525139	183
23426	212087_s_at	26284	ERAL1	Era-like 12S mitochondrial rRNA chaperone 1	NM_005702	0.411215	7.35736e-09	0.283039	0.52496	183
4592	1555772_a_at	993	CDC25A	cell division cycle 25A	NM_001789 /// NM_201567	0.410946	7.54111e-09	0.282742	0.524726	183
24291	212955_s_at	5438	POLR2I	polymerase (RNA) II (DNA directed) polypeptide I, 14.5kDa	NM_006233	0.410919	7.56007e-09	0.282712	0.524702	183
19279	207805_s_at	5715	PSMD9	proteasome (prosome, macropain) 26S subunit, non-ATPase, 9	NM_001261400 /// NM_002813 /// NR_048555	0.410819	7.63001e-09	0.282601	0.524615	183
38364	227076_at	29781	NCAPH2	non-SMC condensin II complex, subunit H2	NM_001185011 /// NM_014551 /// NM_152299	0.410718	7.7008e-09	0.282489	0.524527	183
38391	227103_s_at	9718	ECE2	endothelin converting enzyme 2	NM_001037324 /// NM_001100120 /// NM_001100121 /// NM_014693 /// NM_032331	0.410477	7.87307e-09	0.282222	0.524316	183
29881	218563_at	4696	NDUFA3	NADH dehydrogenase (ubiquinone) 1 alpha subcomplex, 3, 9kDa	NM_004542	0.410285	8.0124e-09	0.28201	0.524149	183
23634	212295_s_at	6541	SLC7A1	solute carrier family 7 (cationic amino acid transporter, y+ system), member 1	NM_003045	0.410031	8.2015e-09	0.281728	0.523927	183
44244	232958_at	---	---	---	---	-0.409884	8.31249e-09	-0.523799	-0.281565	183
14912	203432_at	7112	TMPO	thymopoietin	NM_001032283 /// NM_001032284 /// NM_003276	0.409746	8.41744e-09	0.281414	0.523679	183
12527	201046_s_at	5886	RAD23A	RAD23 homolog A (S. cerevisiae)	NM_001270362 /// NM_001270363 /// NM_005053 /// NR_072976	0.409522	8.59191e-09	0.281165	0.523484	183
53357	242075_at	---	---	---	---	-0.409498	8.61056e-09	-0.523463	-0.281139	183
29683	218365_s_at	55157	DARS2	aspartyl-tRNA synthetase 2, mitochondrial	NM_018122	0.40928	8.784e-09	0.280897	0.523272	183
36351	225061_at	55466	DNAJA4	DnaJ (Hsp40) homolog, subfamily A, member 4	NM_001130182 /// NM_001130183 /// NM_018602	0.409277	8.78652e-09	0.280894	0.52327	183
13790	202309_at	4522	MTHFD1	methylenetetrahydrofolate dehydrogenase (NADP+ dependent) 1, methenyltetrahydrofolate c	NM_005956	0.409047	8.97282e-09	0.280639	0.523069	183
30745	219428_s_at	11264	PXMP4	peroxisomal membrane protein 4, 24kDa	NM_007238 /// NM_183397	0.409017	8.99756e-09	0.280606	0.523043	183
23271	211930_at	220988	HNRNPA3	heterogeneous nuclear ribonucleoprotein A3	NM_194247	-0.408917	9.07941e-09	-0.522956	-0.280496	183
56317	37577_at	84986	ARHGAP19	Rho GTPase activating protein 19	NM_001204300 /// NM_001256423 /// NM_032900	0.408803	9.17458e-09	0.28037	0.522856	183
30861	219544_at	79866	BORA	bora, aurora kinase A activator	NM_024808	0.408711	9.25199e-09	0.280268	0.522776	183
37904	226616_s_at	4731	NDUFV3	NADH dehydrogenase (ubiquinone) flavoprotein 3, 10kDa	NM_001001503 /// NM_021075	0.408618	9.33043e-09	0.280165	0.522695	183
3259	1553956_at	65062	TMEM237	transmembrane protein 237	NM_001044385 /// NM_152388	0.408579	9.36353e-09	0.280122	0.522661	183
15336	203856_at	7443	VRK1	vaccinia related kinase 1	NM_003384	0.408272	9.62898e-09	0.279783	0.522393	183
12654	201173_x_at	10726	NUDC	nuclear distribution C homolog (A. nidulans)	NM_006600	0.408174	9.71544e-09	0.279674	0.522308	183
55962	244679_at	---	---	---	---	-0.408171	9.71753e-09	-0.522305	-0.279671	183
23734	212396_s_at	23065	EMC1	ER membrane protein complex subunit 1	NM_001271427 /// NM_001271428 /// NM_001271429 /// NM_015047	0.40796	9.90609e-09	0.279437	0.522121	183
23871	212533_at	7465	WEE1	WEE1 homolog (S. pombe)	NM_001143976 /// NM_003390	0.407866	9.99139e-09	0.279333	0.522039	183
30393	219076_s_at	5827	PXMP2	peroxisomal membrane protein 2, 22kDa	NM_018663	0.407605	1.02311e-08	0.279044	0.521811	183
16208	204728_s_at	11169	WDHD1	WD repeat and HMG-box DNA binding protein 1	NM_001008396 /// NM_007086	0.40747	1.03566e-08	0.278896	0.521694	183
29291	217973_at	51181	DCXR	dicarbonyl/L-xylulose reductase	NM_001195218 /// NM_016286	0.407239	1.05765e-08	0.27864	0.521492	183
36468	225178_at	151613	TTC14	tetratricopeptide repeat domain 14	NM_001042601 /// NM_133462	-0.406963	1.08441e-08	-0.521251	-0.278335	183
30019	218702_at	54938	SARS2	seryl-tRNA synthetase 2, mitochondrial	NM_001145901 /// NM_017827	0.40688	1.09258e-08	0.278243	0.521179	183
47776	236494_x_at	---	---	---	---	-0.406665	1.11403e-08	-0.520991	-0.278006	183
23083	211730_s_at	5441	POLR2L	polymerase (RNA) II (DNA directed) polypeptide L, 7.6kDa	NM_021128	0.406518	1.12903e-08	0.277842	0.520862	183
14752	203272_s_at	11334	TUSC2	tumor suppressor candidate 2	NM_007275	0.406484	1.13251e-08	0.277805	0.520832	183
30116	218799_at	54707	GPN2	GPN-loop GTPase 2	NM_018066	0.406255	1.15613e-08	0.277553	0.520633	183
47587	236305_at	317671	RFESD	Rieske (Fe-S) domain containing	NM_001131065 /// NM_001131066 /// NM_173362	0.406248	1.15689e-08	0.277545	0.520627	183
29807	218489_s_at	210	ALAD	aminolevulinate dehydratase	NM_000031 /// NM_001003945	0.40606	1.17673e-08	0.277336	0.520462	183
10992	1568943_at	3635	INPP5D	inositol polyphosphate-5-phosphatase, 145kDa	NM_001017915 /// NM_005541	-0.406058	1.17697e-08	-0.520461	-0.277334	183
16870	205390_s_at	286	ANK1	ankyrin 1, erythrocytic	NM_000037 /// NM_001142445 /// NM_001142446 /// NM_020475 /// NM_020476 /// NM_020477 /	0.406029	1.18003e-08	0.277302	0.520435	183
12940	201459_at	10856	RUVBL2	RuvB-like 2 (E. coli)	NM_006666	0.405976	1.18566e-08	0.277244	0.520389	183
50839	239557_at	---	---	---	---	-0.405429	1.24563e-08	-0.519912	-0.276639	183
12485	201004_at	6748	SSR4	signal sequence receptor, delta	NM_001204526 /// NM_001204527 /// NM_006280 /// NR_037927	0.405403	1.2486e-08	0.27661	0.519889	183
32569	221253_s_at	81567 /// 100526836	BLOC1S5-TXNDC5 /// TXNDC5	BLOC1S5-TXNDC5 readthrough (NMD candidate) /// thioredoxin domain containing 5 (endopla	NM_001145549 /// NM_022085 /// NM_030810 /// NR_037616	0.405392	1.24981e-08	0.276598	0.519879	183
30504	219187_at	63943	FKBPL	FK506 binding protein like	NM_022110	0.405358	1.2537e-08	0.27656	0.519849	183
13024	201543_s_at	56681	SAR1A	SAR1 homolog A (S. cerevisiae)	NM_001142648 /// NM_020150	0.404785	1.32003e-08	0.275928	0.519349	183
30299	218982_s_at	51373	MRPS17	mitochondrial ribosomal protein S17	NM_015969	0.404683	1.3322e-08	0.275815	0.51926	183
53840	242558_at	---	---	---	---	-0.404557	1.34742e-08	-0.51915	-0.275675	183
12523	201042_at	7052	TGM2	transglutaminase 2 (C polypeptide, protein-glutamine-gamma-glutamyltransferase)	NM_004613 /// NM_198951	0.40406	1.40883e-08	0.275127	0.518716	183
32855	221539_at	1978	EIF4EBP1	eukaryotic translation initiation factor 4E binding protein 1	NM_004095	0.403523	1.47834e-08	0.274534	0.518247	183
43525	232238_at	259266	ASPM	asp (abnormal spindle) homolog, microcephaly associated (Drosophila)	NM_001206846 /// NM_018136	0.403396	1.49527e-08	0.274393	0.518136	183
3847	1554768_a_at	4085	MAD2L1	MAD2 mitotic arrest deficient-like 1 (yeast)	NM_002358	0.403048	1.54249e-08	0.274009	0.517832	183
13908	202427_s_at	25874	MPC2	mitochondrial pyruvate carrier 2	NM_001143674 /// NM_015415 /// NR_026550	0.40286	1.56875e-08	0.273801	0.517667	183
29847	218529_at	51293	CD320	CD320 molecule	NM_001165895 /// NM_016579	0.402806	1.5763e-08	0.273742	0.51762	183
10139	1565975_at	---	---	---	---	-0.402616	1.60327e-08	-0.517454	-0.273532	183
24712	213378_s_at	1663 /// 440081 /// 642846	DDX11 /// DDX12P /// LOC642846	DEAD/H (Asp-Glu-Ala-Asp/His) box helicase 11 /// DEAD/H (Asp-Glu-Ala-Asp/His) box polyp	NM_001257144 /// NM_001257145 /// NM_004399 /// NM_004400 /// NM_030653 /// NM_030655 /	0.402081	1.68162e-08	0.272942	0.516987	183
32385	221069_s_at	51204	TACO1	translational activator of mitochondrially encoded cytochrome c oxidase I	NM_016360	0.402052	1.68605e-08	0.272909	0.516961	183
30848	219531_at	55722	CEP72	centrosomal protein 72kDa	NM_018140	0.402045	1.68706e-08	0.272902	0.516955	183
3687	1554553_s_at	90522	YIF1B	Yip1 interacting factor homolog B (S. cerevisiae)	NM_001013617 /// NM_001031731 /// NM_001039671 /// NM_001039672 /// NM_001039673 /// NM	0.401892	1.71023e-08	0.272733	0.516822	183
6185	1558330_x_at	4796	TONSL	tonsoku-like, DNA repair protein	NM_013432	0.401827	1.7202e-08	0.272661	0.516765	183
29124	217806_s_at	26073	POLDIP2	polymerase (DNA-directed), delta interacting protein 2	NM_015584	0.401655	1.74671e-08	0.272471	0.516614	183
12625	201144_s_at	1965	EIF2S1	eukaryotic translation initiation factor 2, subunit 1 alpha, 35kDa	NM_004094	0.401538	1.76501e-08	0.272342	0.516512	183
29197	217879_at	996	CDC27	cell division cycle 27	NM_001114091 /// NM_001256	0.401518	1.76811e-08	0.27232	0.516495	183
36979	225689_at	84892	GTDC2	glycosyltransferase-like domain containing 2	NM_032806	0.401516	1.76843e-08	0.272318	0.516493	183
22006	210586_x_at	6007	RHD	Rh blood group, D antigen	NM_001127691 /// NM_016124 /// NM_016225	0.401368	1.79196e-08	0.272154	0.516363	183
23620	212281_s_at	27346	TMEM97	transmembrane protein 97	NM_014573	0.401317	1.80007e-08	0.272098	0.516319	183
51529	240247_at	---	---	---	---	0.401311	1.80098e-08	0.272091	0.516314	183
46723	235441_at	---	---	---	---	0.400805	1.8839e-08	0.271532	0.515871	183
12394	200913_at	5496	PPM1G	protein phosphatase, Mg2+/Mn2+ dependent, 1G	NM_177983	0.40072	1.89818e-08	0.271438	0.515797	183
45954	234672_s_at	55706	NDC1	NDC1 transmembrane nucleoporin	NM_001168551 /// NM_018087 /// NR_033142	0.400699	1.90169e-08	0.271415	0.515778	183
30637	219320_at	80179	MYO19	myosin XIX	NM_001033579 /// NM_001033580 /// NM_001163735 /// NM_025109	0.400329	1.96513e-08	0.271007	0.515455	183
30422	219105_x_at	23594	ORC6	origin recognition complex, subunit 6	NM_014321 /// NR_037620	0.400313	1.96779e-08	0.27099	0.515441	183
35858	224566_at	283131 /// 693197	MIR612 /// NEAT1	microRNA 612 /// nuclear paraspeckle assembly transcript 1 (non-protein coding)	NR_002802 /// NR_028272 /// NR_030343	-0.400303	1.96968e-08	-0.515432	-0.270978	183
29885	218567_x_at	10072	DPP3	dipeptidyl-peptidase 3	NM_001256670 /// NM_005700 /// NM_130443	0.400057	2.01295e-08	0.270708	0.515217	183
29940	218622_at	79023	NUP37	nucleoporin 37kDa	NM_024057	0.399998	2.02346e-08	0.270643	0.515166	183
21955	210534_s_at	27077	B9D1	B9 protein domain 1	NM_001243473 /// NM_001243475 /// NM_015681	0.399964	2.0296e-08	0.270605	0.515136	183
24980	213647_at	1763	DNA2	DNA replication helicase/nuclease 2	NM_001080449 /// NR_102264	0.399739	2.07041e-08	0.270357	0.514939	183
8940	1562921_at	---	---	---	---	0.39965	2.08688e-08	0.270258	0.514861	183
12676	201195_s_at	8140	SLC7A5	solute carrier family 7 (amino acid transporter light chain, L system), member 5	NM_003486	0.399647	2.08743e-08	0.270255	0.514858	183
53530	242248_at	5257	PHKB	phosphorylase kinase, beta	NM_000293 /// NM_001031835	-0.399254	2.16107e-08	-0.514515	-0.269822	183
16697	205217_at	1678	TIMM8A	translocase of inner mitochondrial membrane 8 homolog A (yeast)	NM_001145951 /// NM_004085 /// NM_032696	0.399197	2.17212e-08	0.269758	0.514465	183
47541	236259_at	6789	STK4	serine/threonine kinase 4	NM_006282	-0.399126	2.1857e-08	-0.514403	-0.269681	183
29836	218518_at	51306	FAM13B	family with sequence similarity 13, member B	NM_001101800 /// NM_001101801 /// NM_016603	-0.398943	2.22139e-08	-0.514243	-0.269478	183
12301	200820_at	5714	PSMD8	proteasome (prosome, macropain) 26S subunit, non-ATPase, 8	NM_002812	0.398782	2.25306e-08	0.269301	0.514102	183
13377	201896_s_at	84722	PSRC1	proline/serine-rich coiled-coil 1	NM_001005290 /// NM_001032290 /// NM_001032291 /// NM_032636	0.398769	2.25563e-08	0.269287	0.514091	183
34160	222848_at	64105	CENPK	centromere protein K	NM_001267038 /// NM_022145	0.398528	2.304e-08	0.269021	0.51388	183
16514	205034_at	9134	CCNE2	cyclin E2	NM_004702 /// NM_057735 /// NM_057749	0.39849	2.31191e-08	0.268979	0.513846	183
12487	201006_at	7001	PRDX2	peroxiredoxin 2	NM_005809 /// NM_181737 /// NM_181738	0.39801	2.41168e-08	0.268449	0.513426	183
20322	208874_x_at	5524	PPP2R4	protein phosphatase 2A activator, regulatory subunit 4	NM_001193397 /// NM_001271832 /// NM_021131 /// NM_178000 /// NM_178001 /// NM_178002 /	0.397941	2.42627e-08	0.268374	0.513366	183
56369	39729_at	7001	PRDX2	peroxiredoxin 2	NM_005809 /// NM_181737 /// NM_181738	0.397657	2.48768e-08	0.26806	0.513117	183
14364	202883_s_at	5519	PPP2R1B	protein phosphatase 2, regulatory subunit A, beta	NM_001177562 /// NM_001177563 /// NM_002716 /// NM_181699 /// NM_181700	0.397407	2.54292e-08	0.267784	0.512899	183
29329	218011_at	59286	UBL5	ubiquitin-like 5	NM_001048241 /// NM_024292	0.397364	2.5524e-08	0.267738	0.512861	183
55150	243868_at	5991	RFX3	regulatory factor X, 3 (influences HLA class II expression)	NM_002919 /// NM_134428	-0.397282	2.57097e-08	-0.512789	-0.267647	183
13690	202209_at	27258	LSM3	LSM3 homolog, U6 small nuclear RNA associated (S. cerevisiae)	NM_014463	0.39714	2.60306e-08	0.267491	0.512665	183
27145	215819_s_at	6006 /// 6007	RHCE /// RHD	Rh blood group, CcEe antigens /// Rh blood group, D antigen	NM_001127691 /// NM_016124 /// NM_016225 /// NM_020485 /// NM_138616 /// NM_138617 ///	0.396888	2.66135e-08	0.267212	0.512444	183
20389	208941_s_at	22929	SEPHS1	selenophosphate synthetase 1	NM_001195602 /// NM_001195604 /// NM_012247	0.396885	2.66201e-08	0.267209	0.512442	183
24316	212980_at	9736	USP34	ubiquitin specific peptidase 34	NM_014709	-0.396731	2.69814e-08	-0.512307	-0.26704	183
41735	230448_at	124565	SLC38A10	solute carrier family 38, member 10	NM_001037984 /// NM_138570	0.396705	2.70423e-08	0.267011	0.512285	183
24854	213520_at	9401	RECQL4	RecQ protein-like 4	NM_004260	0.39666	2.71488e-08	0.266962	0.512245	183
29585	218267_at	51550	CINP	cyclin-dependent kinase 2 interacting protein	NM_001177611 /// NM_001177612 /// NM_032630	0.396201	2.82618e-08	0.266456	0.511843	183
13394	201913_s_at	80347	COASY	CoA synthase	NM_001042529 /// NM_001042530 /// NM_001042531 /// NM_001042532 /// NM_025233	0.39598	2.88145e-08	0.266212	0.511649	183
33080	221767_x_at	3069	HDLBP	high density lipoprotein binding protein	NM_001243900 /// NM_005336 /// NM_203346	0.395948	2.8894e-08	0.266177	0.511622	183
25816	214484_s_at	10280	SIGMAR1	sigma non-opioid intracellular receptor 1	NM_005866 /// NM_147157 /// NM_147158 /// NM_147159 /// NM_147160	0.395765	2.93605e-08	0.265975	0.511461	183
35094	223785_at	55215	FANCI	Fanconi anemia, complementation group I	NM_001113378 /// NM_018193	0.395317	3.05309e-08	0.265481	0.511069	183
46788	235506_at	---	---	---	---	0.395249	3.07105e-08	0.265407	0.51101	183
38071	226783_at	85007	PHYKPL	5-phosphohydroxy-L-lysine phospho-lyase	NM_001278346 /// NM_153373 /// NR_103508 /// NR_103509 /// NR_103510	-0.395217	3.07964e-08	-0.510982	-0.265372	183
12842	201361_at	79073	TMEM109	transmembrane protein 109	NM_024092	0.394957	3.15024e-08	0.265085	0.510754	183
14673	203192_at	10058	ABCB6	ATP-binding cassette, sub-family B (MDR/TAP), member 6	NM_005689	0.394806	3.19194e-08	0.264919	0.510622	183
29217	217899_at	54867	TMEM214	transmembrane protein 214	NM_001083590 /// NM_017727	0.394423	3.30002e-08	0.264497	0.510287	183
23422	212083_at	113419	TEX261	testis expressed 261	NM_144582	0.39432	3.32985e-08	0.264383	0.510196	183
44013	232726_at	---	---	---	---	-0.394245	3.35142e-08	-0.510131	-0.264301	183
39156	227869_at	90736 /// 101060846	FAM104B /// LOC101060846	family with sequence similarity 104, member B /// protein FAM104B-like	NM_001166699 /// NM_001166700 /// NM_001166701 /// NM_001166702 /// NM_001166703 /// NM	0.394098	3.39464e-08	0.264139	0.510001	183
30435	219118_at	51303	FKBP11	FK506 binding protein 11, 19 kDa	NM_001143781 /// NM_001143782 /// NM_016594	0.393987	3.42747e-08	0.264016	0.509904	183
17540	206061_s_at	23405	DICER1	dicer 1, ribonuclease type III	NM_001195573 /// NM_001271282 /// NM_030621 /// NM_177438	-0.393955	3.43691e-08	-0.509877	-0.263982	183
30039	218722_s_at	79714	CCDC51	coiled-coil domain containing 51	NM_001256964 /// NM_001256965 /// NM_001256966 /// NM_001256967 /// NM_001256968 /// NM	0.39383	3.47445e-08	0.263844	0.509767	183
51237	239955_at	---	---	---	---	-0.393603	3.54336e-08	-0.509569	-0.263594	183
30204	218887_at	51069	MRPL2	mitochondrial ribosomal protein L2	NM_015950	0.393529	3.56633e-08	0.263512	0.509503	183
21826	210395_x_at	4635	MYL4	myosin, light chain 4, alkali; atrial, embryonic	NM_001002841 /// NM_002476	0.393363	3.6179e-08	0.26333	0.509358	183
54068	242786_at	283104	SBF2-AS1	SBF2 antisense RNA 1	NR_036485	0.393168	3.67973e-08	0.263114	0.509187	183
54913	243631_at	---	---	---	---	-0.393105	3.69977e-08	-0.509132	-0.263045	183
48042	236760_at	9949	AMMECR1	Alport syndrome, mental retardation, midface hypoplasia and elliptocytosis chromosomal	NM_001025580 /// NM_001171689 /// NM_015365	0.392709	3.8287e-08	0.262609	0.508785	183
19808	208352_x_at	286	ANK1	ankyrin 1, erythrocytic	NM_000037 /// NM_001142445 /// NM_001142446 /// NM_020475 /// NM_020476 /// NM_020477 /	0.392316	3.96091e-08	0.262177	0.50844	183
46891	235609_at	83990	BRIP1	BRCA1 interacting protein C-terminal helicase 1	NM_032043	0.392306	3.96432e-08	0.262166	0.508431	183
54964	243682_at	---	---	---	---	-0.392012	4.06601e-08	-0.508174	-0.261843	183
25427	214095_at	6472	SHMT2	serine hydroxymethyltransferase 2 (mitochondrial)	NM_001166356 /// NM_001166357 /// NM_001166358 /// NM_001166359 /// NM_005412 /// NR_02	0.391999	4.07078e-08	0.261828	0.508162	183
13198	201717_at	740	MRPL49	mitochondrial ribosomal protein L49	NM_004927 /// NR_037567 /// NR_037568	0.391982	4.07647e-08	0.26181	0.508148	183
18005	206526_at	26150	RIBC2	RIB43A domain with coiled-coils 2	NM_015653	0.391883	4.11138e-08	0.261701	0.508061	183
29388	218070_s_at	29926	GMPPA	GDP-mannose pyrophosphorylase A	NM_013335 /// NM_205847	0.39176	4.1554e-08	0.261565	0.507953	183
24434	213098_at	9125	RQCD1	RCD1 required for cell differentiation1 homolog (S. pombe)	NM_001271634 /// NM_001271635 /// NM_005444 /// NR_073390	0.391453	4.2667e-08	0.261227	0.507684	183
51334	240052_at	3708	ITPR1	inositol 1,4,5-trisphosphate receptor, type 1	NM_001099952 /// NM_001168272 /// NM_002222	-0.391325	4.31396e-08	-0.507572	-0.261086	183
49561	238279_x_at	---	---	---	---	-0.390965	4.44944e-08	-0.507256	-0.260691	183
29599	218281_at	51642	MRPL48	mitochondrial ribosomal protein L48	NM_001030046 /// NM_016055	0.390816	4.50677e-08	0.260527	0.507126	183
24699	213365_at	112479	ERI2	ERI1 exoribonuclease family member 2	NM_001142725 /// NM_080663	0.390513	4.62565e-08	0.260193	0.50686	183
36882	225592_at	11270	NRM	nurim (nuclear envelope membrane protein)	NM_001270707 /// NM_001270708 /// NM_001270709 /// NM_001270710 /// NM_007243 /// NR_07	0.390456	4.64811e-08	0.260131	0.50681	183
47086	235804_at	---	---	---	---	-0.390449	4.65114e-08	-0.506804	-0.260122	183
21525	210088_x_at	4635	MYL4	myosin, light chain 4, alkali; atrial, embryonic	NM_001002841 /// NM_002476	0.390095	4.7945e-08	0.259733	0.506493	183
20464	209017_s_at	9361	LONP1	lon peptidase 1, mitochondrial	NM_001276479 /// NM_001276480 /// NM_004793 /// NR_076392	0.389876	4.88519e-08	0.259492	0.506301	183
25572	214240_at	51083	GAL	galanin/GMAP prepropeptide	NM_015973	0.3897	4.95942e-08	0.259299	0.506147	183
17920	206441_s_at	54939	COMMD4	COMM domain containing 4	NM_017828	0.389636	4.98676e-08	0.259228	0.50609	183
48256	236974_at	---	---	---	---	-0.389526	5.03376e-08	-0.505994	-0.259107	183
38499	227211_at	26147	PHF19	PHD finger protein 19	NM_001009936 /// NM_015651	0.389525	5.03397e-08	0.259107	0.505994	183
32157	220840_s_at	55732	C1orf112	chromosome 1 open reading frame 112	NM_018186	0.389342	5.11338e-08	0.258905	0.505833	183
26643	215316_at	---	---	---	---	-0.389276	5.14244e-08	-0.505775	-0.258832	183
13178	201697_s_at	1786	DNMT1	DNA (cytosine-5-)-methyltransferase 1	NM_001130823 /// NM_001379	0.389011	5.26011e-08	0.258541	0.505543	183
49790	238508_at	80174	DBF4B	DBF4 homolog B (S. cerevisiae)	NM_025104 /// NM_145663 /// NR_036623	0.388787	5.36169e-08	0.258295	0.505346	183
29617	218299_at	53838	C11orf24	chromosome 11 open reading frame 24	NM_022338	0.388611	5.44268e-08	0.258102	0.505192	183
23994	212656_at	10102	TSFM	Ts translation elongation factor, mitochondrial	NM_001172695 /// NM_001172696 /// NM_001172697 /// NM_005726	0.388554	5.46936e-08	0.258038	0.505142	183
48226	236944_at	---	---	---	---	-0.38851	5.48974e-08	-0.505103	-0.257991	183
12596	201115_at	5425	POLD2	polymerase (DNA directed), delta 2, accessory subunit	NM_001127218 /// NM_001256879 /// NM_006230	0.388488	5.49997e-08	0.257966	0.505084	183
34374	223062_s_at	29968	PSAT1	phosphoserine aminotransferase 1	NM_021154 /// NM_058179	0.388391	5.54593e-08	0.257859	0.504999	183
50859	239577_at	---	---	---	---	-0.388355	5.56259e-08	-0.504968	-0.25782	183
43179	231892_at	84904	ARHGEF39	Rho guanine nucleotide exchange factor (GEF) 39	NM_032818	0.388218	5.62835e-08	0.257669	0.504847	183
34349	223037_at	51248	PDZD11	PDZ domain containing 11	NM_016484	0.388151	5.66015e-08	0.257596	0.504789	183
12733	201252_at	5704	PSMC4	proteasome (prosome, macropain) 26S subunit, ATPase, 4	NM_006503 /// NM_153001	0.387993	5.73681e-08	0.257422	0.50465	183
12168	200687_s_at	23450	SF3B3	splicing factor 3b, subunit 3, 130kDa	NM_012426	0.387977	5.74498e-08	0.257404	0.504635	183
29575	218257_s_at	56886	UGGT1	UDP-glucose glycoprotein glucosyltransferase 1	NM_001025777 /// NM_020120 /// NR_027671	0.387867	5.79878e-08	0.257283	0.504539	183
13919	202438_x_at	3423	IDS	iduronate 2-sulfatase	NM_000202 /// NM_001166550 /// NM_006123	-0.387757	5.85302e-08	-0.504443	-0.257163	183
13920	202439_s_at	3423	IDS	iduronate 2-sulfatase	NM_000202 /// NM_001166550 /// NM_006123	-0.387725	5.86918e-08	-0.504414	-0.257127	183
32024	220707_s_at	80020	FOXRED2	FAD-dependent oxidoreductase domain containing 2	NM_001102371 /// NM_024955	0.387597	5.93338e-08	0.256987	0.504302	183
22449	211052_s_at	6904	TBCD	tubulin folding cofactor D	NM_001033052 /// NM_005993	0.387476	5.99483e-08	0.256853	0.504196	183
29054	217736_s_at	27102	EIF2AK1	eukaryotic translation initiation factor 2-alpha kinase 1	NM_001134335 /// NM_014413	0.387363	6.05253e-08	0.256729	0.504097	183
29672	218354_at	51693	TRAPPC2L	trafficking protein particle complex 2-like	NM_016209	0.387115	6.18107e-08	0.256457	0.503879	183
53842	242560_at	2177	FANCD2	Fanconi anemia, complementation group D2	NM_001018115 /// NM_033084	0.386632	6.43978e-08	0.255926	0.503455	183
34201	222889_at	64858	DCLRE1B	DNA cross-link repair 1B	NM_022836	0.386598	6.45816e-08	0.255889	0.503425	183
13092	201611_s_at	23463	ICMT	isoprenylcysteine carboxyl methyltransferase	NM_012405 /// NM_170705	0.386481	6.52225e-08	0.255761	0.503323	183
19579	208117_s_at	81887	LAS1L	LAS1-like (S. cerevisiae)	NM_001170649 /// NM_001170650 /// NM_031206	0.386269	6.6407e-08	0.255527	0.503136	183
14094	202613_at	1503	CTPS1	CTP synthase 1	NM_001905	0.386158	6.70344e-08	0.255405	0.503039	183
9236	1563455_at	23387	SIK3	SIK family kinase 3	NM_025164	-0.38598	6.80501e-08	-0.502883	-0.25521	183
15092	203612_at	705	BYSL	bystin-like	NM_004053	0.385882	6.86122e-08	0.255103	0.502797	183
14280	202799_at	8192	CLPP	ClpP caseinolytic peptidase, ATP-dependent, proteolytic subunit homolog (E. coli)	NM_006012	0.385567	7.04614e-08	0.254757	0.502521	183
39246	227959_at	---	---	---	---	0.385471	7.10366e-08	0.254651	0.502436	183
36594	225304_s_at	2527 /// 126328	FUT5 /// NDUFA11	fucosyltransferase 5 (alpha (1,3) fucosyltransferase) /// NADH dehydrogenase (ubiquinon	NM_001193375 /// NM_002034 /// NM_175614 /// NR_034166	0.385458	7.11135e-08	0.254637	0.502425	183
14732	203252_at	10263	CDK2AP2	cyclin-dependent kinase 2 associated protein 2	NM_001271849 /// NM_005851 /// NR_073484	0.385348	7.17763e-08	0.254516	0.502328	183
32750	221434_s_at	81892	SLIRP	SRA stem-loop interacting RNA binding protein	NM_001267863 /// NM_001267864 /// NM_031210 /// NR_052025	0.38523	7.24938e-08	0.254386	0.502225	183
32566	221250_s_at	83463	MXD3	MAX dimerization protein 3	NM_001142935 /// NM_031300	0.385086	7.33824e-08	0.254228	0.502098	183
48751	237469_at	7153	TOP2A	topoisomerase (DNA) II alpha 170kDa	NM_001067	0.385067	7.34955e-08	0.254208	0.502082	183
15411	203931_s_at	6182	MRPL12	mitochondrial ribosomal protein L12	NM_002949	0.384919	7.44207e-08	0.254045	0.501951	183
33736	222424_s_at	64710	NUCKS1	nuclear casein kinase and cyclin-dependent kinase substrate 1	NM_022731	0.384741	7.55444e-08	0.253849	0.501795	183
4684	1555892_s_at	253039	PSMD5-AS1	PSMD5 antisense RNA 1 (head to head)	NR_024408	-0.384645	7.61584e-08	-0.50171	-0.253743	183
44077	232791_at	---	---	---	---	-0.384512	7.70135e-08	-0.501594	-0.253598	183
50436	239154_at	---	---	---	---	-0.384505	7.70623e-08	-0.501587	-0.253589	183
34090	222778_s_at	7468	WHSC1	Wolf-Hirschhorn syndrome candidate 1	NM_001042424 /// NM_007331 /// NM_014919 /// NM_133330 /// NM_133331 /// NM_133332 ///	0.384413	7.76573e-08	0.253489	0.501507	183
13682	202201_at	645	BLVRB	biliverdin reductase B (flavin reductase (NADPH))	NM_000713	0.384234	7.88355e-08	0.253292	0.50135	183
23564	212225_at	10209	EIF1	eukaryotic translation initiation factor 1	NM_005801	-0.384208	7.90054e-08	-0.501327	-0.253264	183
25737	214405_at	---	---	---	---	-0.38408	7.98627e-08	-0.501214	-0.253123	183
37246	225957_at	153222	CREBRF	CREB3 regulatory factor	NM_001168393 /// NM_001168394 /// NM_153607	-0.383731	8.2233e-08	-0.500908	-0.252741	183
15312	203832_at	6636	SNRPF	small nuclear ribonucleoprotein polypeptide F	NM_003095	0.383712	8.23649e-08	0.25272	0.500891	183
54706	243424_at	---	---	---	---	0.383602	8.31323e-08	0.252598	0.500794	183
22276	210868_s_at	79071	ELOVL6	ELOVL fatty acid elongase 6	NM_001130721 /// NM_024090	0.383402	8.4535e-08	0.252379	0.500619	183
24678	213344_s_at	3014	H2AFX	H2A histone family, member X	NM_002105	0.38324	8.56935e-08	0.252201	0.500476	183
18983	207508_at	518	ATP5G3	ATP synthase, H+ transporting, mitochondrial Fo complex, subunit C3 (subunit 9)	NM_001002258 /// NM_001190329 /// NM_001689	0.383132	8.64658e-08	0.252083	0.500382	183
21275	209836_x_at	552900 /// 654483 /// 101060252	BOLA2 /// BOLA2B /// LOC101060252	bolA homolog 2 (E. coli) /// bolA homolog 2B (E. coli) /// bolA-like protein 2-like	NM_001031827 /// NM_001031833 /// NM_001039182 /// XM_003960642 /// XM_003960643	0.383082	8.68317e-08	0.252028	0.500338	183
34423	223112_s_at	4716	NDUFB10	NADH dehydrogenase (ubiquinone) 1 beta subcomplex, 10, 22kDa	NM_004548	0.382913	8.80672e-08	0.251842	0.500189	183
21953	210532_s_at	9556	C14orf2	chromosome 14 open reading frame 2	NM_001127393 /// NM_004894	0.382789	8.89826e-08	0.251707	0.500081	183
14409	202927_at	5300	PIN1	peptidylprolyl cis/trans isomerase, NIMA-interacting 1	NM_006221 /// NR_038422 /// NR_038830	0.38266	8.99531e-08	0.251564	0.499967	183
21474	210036_s_at	3757	KCNH2	potassium voltage-gated channel, subfamily H (eag-related), member 2	NM_000238 /// NM_001204798 /// NM_172056 /// NM_172057	0.382555	9.07463e-08	0.251449	0.499874	183
15726	204246_s_at	11258	DCTN3	dynactin 3 (p22)	NM_007234 /// NM_024348	0.382533	9.09135e-08	0.251425	0.499855	183
15627	204147_s_at	7027	TFDP1	transcription factor Dp-1	NM_007111 /// NR_026580	0.382498	9.11774e-08	0.251387	0.499825	183
12049	200075_s_at	2987	GUK1	guanylate kinase 1	NM_000858 /// NM_001159390 /// NM_001159391 /// NM_001242839 /// NM_001242840	0.38244	9.16205e-08	0.251323	0.499774	183
35620	224320_s_at	84515	MCM8	minichromosome maintenance complex component 8	NM_032485 /// NM_182802	0.382406	9.18829e-08	0.251286	0.499743	183
15224	203744_at	3149	HMGB3	high mobility group box 3	NM_005342	0.382292	9.27631e-08	0.25116	0.499643	183
26133	214804_at	2491	CENPI	centromere protein I	NM_006733	0.382263	9.29809e-08	0.251129	0.499618	183
24331	212995_x_at	80097 /// 653784	MZT2A /// MZT2B	mitotic spindle organizing protein 2A /// mitotic spindle organizing protein 2B	NM_001085365 /// NM_025029	0.382215	9.33551e-08	0.251077	0.499576	183
32821	221505_at	81611	ANP32E	acidic (leucine-rich) nuclear phosphoprotein 32 family, member E	NM_001136478 /// NM_001136479 /// NM_030920	0.381943	9.5499e-08	0.250778	0.499337	183
14709	203228_at	5050	PAFAH1B3	platelet-activating factor acetylhydrolase 1b, catalytic subunit 3 (29kDa)	NM_001145939 /// NM_001145940 /// NM_002573	0.381933	9.55795e-08	0.250767	0.499328	183
20494	209047_at	358	AQP1	aquaporin 1 (Colton blood group)	NM_000385 /// NM_001185060 /// NM_001185061 /// NM_001185062 /// NM_198098	0.381786	9.67614e-08	0.250605	0.499198	183
17318	205838_at	2993	GYPA	glycophorin A (MNS blood group)	NM_002099	0.381782	9.67943e-08	0.250601	0.499195	183
16176	204696_s_at	993	CDC25A	cell division cycle 25A	NM_001789 /// NM_201567	0.381741	9.71233e-08	0.250556	0.499159	183
13393	201912_s_at	2935	GSPT1	G1 to S phase transition 1	NM_001130006 /// NM_001130007 /// NM_002094	0.381555	9.86383e-08	0.250352	0.498996	183
30183	218866_s_at	51728	POLR3K	polymerase (RNA) III (DNA directed) polypeptide K, 12.3 kDa	NM_016310	0.381477	9.92799e-08	0.250267	0.498927	183
12019	200045_at	23	ABCF1	ATP-binding cassette, sub-family F (GCN20), member 1	NM_001025091 /// NM_001090	0.381315	1.00632e-07	0.250089	0.498785	183
35216	223907_s_at	54984	PINX1	PIN2/TERF1 interacting, telomerase inhibitor 1	NM_017884	0.38126	1.01095e-07	0.250028	0.498736	183
17503	206023_at	10874	NMU	neuromedin U	NM_006681	0.380949	1.0374e-07	0.249687	0.498463	183
38847	227560_at	118980	SFXN2	sideroflexin 2	NM_178858	0.380762	1.05366e-07	0.249482	0.498298	183
44009	232722_at	8635	RNASET2	ribonuclease T2	NM_003730	-0.380604	1.06755e-07	-0.49816	-0.249309	183
34865	223556_at	3070	HELLS	helicase, lymphoid-specific	NM_018063	0.380467	1.07976e-07	0.249159	0.498039	183
19809	208353_x_at	286	ANK1	ankyrin 1, erythrocytic	NM_000037 /// NM_001142445 /// NM_001142446 /// NM_020475 /// NM_020476 /// NM_020477 /	0.380322	1.09286e-07	0.248999	0.497912	183
14443	202961_s_at	9551	ATP5J2	ATP synthase, H+ transporting, mitochondrial Fo complex, subunit F2	NM_001003713 /// NM_001003714 /// NM_001039178 /// NM_001190353 /// NM_001190354 /// NM	0.380321	1.0929e-07	0.248999	0.497911	183
3605	1554447_at	554203	JPX	JPX transcript, XIST activator (non-protein coding)	NR_024582	-0.380173	1.10639e-07	-0.497781	-0.248837	183
20078	208628_s_at	4904	YBX1	Y box binding protein 1	NM_004559	0.380161	1.10748e-07	0.248824	0.497771	183
34347	223035_s_at	10056	FARSB	phenylalanyl-tRNA synthetase, beta subunit	NM_005687	0.380124	1.11092e-07	0.248783	0.497738	183
14585	203103_s_at	27339	PRPF19	pre-mRNA processing factor 19	NM_014502	0.380071	1.11579e-07	0.248725	0.497691	183
7841	1561166_a_at	---	---	---	---	-0.379943	1.12772e-07	-0.497578	-0.248584	183
26861	215535_s_at	10554	AGPAT1	1-acylglycerol-3-phosphate O-acyltransferase 1	NM_006411 /// NM_032741	0.379907	1.13107e-07	0.248545	0.497547	183
29038	217720_at	51142	CHCHD2	coiled-coil-helix-coiled-coil-helix domain containing 2	NM_016139	0.379686	1.15192e-07	0.248303	0.497353	183
52147	240865_at	---	---	---	---	-0.379654	1.15497e-07	-0.497325	-0.248268	183
34771	223461_at	51256	TBC1D7	TBC1 domain family, member 7	NM_001143964 /// NM_001143965 /// NM_001143966 /// NM_001258457 /// NM_016495	0.379612	1.15904e-07	0.248221	0.497287	183
22987	211630_s_at	2937	GSS	glutathione synthetase	NM_000178	0.379567	1.16335e-07	0.248172	0.497248	183
16742	205262_at	3757	KCNH2	potassium voltage-gated channel, subfamily H (eag-related), member 2	NM_000238 /// NM_001204798 /// NM_172056 /// NM_172057	0.379323	1.18706e-07	0.247904	0.497033	183
55338	244055_at	---	---	---	---	-0.379309	1.18847e-07	-0.497021	-0.247889	183
33529	222216_s_at	63875	MRPL17	mitochondrial ribosomal protein L17	NM_022061	0.379222	1.19698e-07	0.247794	0.496945	183
39340	228053_s_at	401505	TOMM5	translocase of outer mitochondrial membrane 5 homolog (yeast)	NM_001001790 /// NM_001134484 /// NM_001134485	0.379214	1.19784e-07	0.247784	0.496937	183
36027	224735_at	220002	CYB561A3	cytochrome b561 family, member A3	NM_001161452 /// NM_001161454 /// NM_153611	0.379065	1.21266e-07	0.247621	0.496806	183
29593	218275_at	1468	SLC25A10	solute carrier family 25 (mitochondrial carrier; dicarboxylate transporter), member 10	NM_001270888 /// NM_001270953 /// NM_012140	0.378975	1.22168e-07	0.247523	0.496727	183
36021	224729_s_at	64756	ATPAF1	ATP synthase mitochondrial F1 complex assembly factor 1	NM_001042546 /// NM_001243728 /// NM_001256418 /// NM_022745	0.378415	1.27948e-07	0.246909	0.496234	183
21928	210504_at	10661	KLF1	Kruppel-like factor 1 (erythroid)	NM_006563	0.378409	1.28003e-07	0.246903	0.49623	183
14670	203189_s_at	4728 /// 100616403	MIR4691 /// NDUFS8	microRNA 4691 /// NADH dehydrogenase (ubiquinone) Fe-S protein 8, 23kDa (NADH-coenzyme	NM_002496 /// NR_039840	0.378401	1.28096e-07	0.246893	0.496222	183
39752	228465_at	---	---	---	---	-0.378377	1.28344e-07	-0.496201	-0.246868	183
14291	202810_at	4733	DRG1	developmentally regulated GTP binding protein 1	NM_004147	0.378365	1.2847e-07	0.246855	0.496191	183
36605	225315_at	219927	MRPL21	mitochondrial ribosomal protein L21	NM_181512 /// NM_181513 /// NM_181514 /// NM_181515	0.378289	1.29274e-07	0.246772	0.496124	183
43685	232398_at	284992	CCDC150	coiled-coil domain containing 150	NM_001080539 /// NM_173466 /// NM_173646	0.378203	1.30197e-07	0.246677	0.496048	183
13049	201568_at	27089	UQCRQ	ubiquinol-cytochrome c reductase, complex III subunit VII, 9.5kDa	NM_014402	0.378055	1.31791e-07	0.246515	0.495918	183
27010	215684_s_at	84164	ASCC2	activating signal cointegrator 1 complex subunit 2	NM_001242906 /// NM_032204	0.378053	1.31812e-07	0.246513	0.495916	183
27642	216317_x_at	6006	RHCE	Rh blood group, CcEe antigens	NM_020485 /// NM_138616 /// NM_138617 /// NM_138618	0.377841	1.34135e-07	0.24628	0.49573	183
50837	239555_at	---	---	---	---	-0.377822	1.34339e-07	-0.495713	-0.24626	183
12776	201295_s_at	26118	WSB1	WD repeat and SOCS box containing 1	NM_015626 /// NM_134264 /// NM_134265	-0.377624	1.36554e-07	-0.495538	-0.246042	183
50652	239370_at	100505633	LOC100505633	uncharacterized LOC100505633	NR_038849	0.37757	1.3716e-07	0.245983	0.495491	183
55890	244607_at	---	---	---	---	-0.3774	1.39085e-07	-0.495342	-0.245797	183
20728	209281_s_at	490	ATP2B1	ATPase, Ca++ transporting, plasma membrane 1	NM_001001323 /// NM_001682	-0.377236	1.40966e-07	-0.495198	-0.245618	183
21994	210574_s_at	10726	NUDC	nuclear distribution C homolog (A. nidulans)	NM_006600	0.37723	1.4104e-07	0.245611	0.495192	183
13187	201706_s_at	5824	PEX19	peroxisomal biogenesis factor 19	NM_001131039 /// NM_001193644 /// NM_002857 /// NR_036492 /// NR_036493	0.377229	1.41049e-07	0.24561	0.495191	183
29570	218252_at	26586	CKAP2	cytoskeleton associated protein 2	NM_001098525 /// NM_018204	0.377196	1.41432e-07	0.245574	0.495162	183
37735	226446_at	55502	HES6	hairy and enhancer of split 6 (Drosophila)	NM_001142853 /// NM_018645	0.377154	1.41922e-07	0.245528	0.495125	183
33218	221905_at	1540	CYLD	cylindromatosis (turban tumor syndrome)	NM_001042355 /// NM_001042412 /// NM_015247	-0.377142	1.42063e-07	-0.495115	-0.245514	183
29508	218190_s_at	29796	UQCR10	ubiquinol-cytochrome c reductase, complex III subunit X	NM_001003684 /// NM_013387	0.3771	1.42548e-07	0.245469	0.495078	183
13968	202487_s_at	94239	H2AFV	H2A histone family, member V	NM_012412 /// NM_138635 /// NM_201436 /// NM_201516 /// NM_201517	0.377083	1.42747e-07	0.24545	0.495063	183
14598	203116_s_at	2235	FECH	ferrochelatase	NM_000140 /// NM_001012515	0.376826	1.45794e-07	0.245168	0.494836	183
44354	233068_at	---	---	---	---	-0.376823	1.45825e-07	-0.494834	-0.245165	183
29460	218142_s_at	51185	CRBN	cereblon	NM_001173482 /// NM_016302	-0.376755	1.46641e-07	-0.494774	-0.245091	183
2334	1552680_a_at	57082	CASC5	cancer susceptibility candidate 5	NM_144508 /// NM_170589	0.376749	1.4671e-07	0.245084	0.494769	183
40194	228907_at	---	---	---	---	-0.376701	1.4729e-07	-0.494727	-0.245032	183
42525	231238_at	100506075	LOC100506075	uncharacterized LOC100506075	XR_109706 /// XR_112235 /// XR_172374	-0.376682	1.47521e-07	-0.49471	-0.245011	183
19016	207542_s_at	358	AQP1	aquaporin 1 (Colton blood group)	NM_000385 /// NM_001185060 /// NM_001185061 /// NM_001185062 /// NM_198098	0.376617	1.48306e-07	0.24494	0.494653	183
54157	242875_at	---	---	---	---	-0.376575	1.4882e-07	-0.494616	-0.244893	183
18030	206551_x_at	54800	KLHL24	kelch-like family member 24	NM_017644	-0.376531	1.49359e-07	-0.494577	-0.244845	183
21676	210243_s_at	8703	B4GALT3	UDP-Gal:betaGlcNAc beta 1,4- galactosyltransferase, polypeptide 3	NM_001199873 /// NM_001199874 /// NM_003779	0.376507	1.49657e-07	0.244818	0.494555	183
2943	1553510_s_at	9125	RQCD1	RCD1 required for cell differentiation1 homolog (S. pombe)	NM_001271634 /// NM_001271635 /// NM_005444 /// NR_073390	0.376479	1.49998e-07	0.244788	0.494531	183
48258	236976_at	2175	FANCA	Fanconi anemia, complementation group A	NM_000135 /// NM_001018112	0.376477	1.50023e-07	0.244786	0.494529	183
32906	221591_s_at	54478	FAM64A	family with sequence similarity 64, member A	NM_001195228 /// NM_019013	0.376116	1.54524e-07	0.24439	0.494211	183
43167	231880_at	57464	STRIP2	striatin interacting protein 2	NM_001134336 /// NM_020704	0.37611	1.54588e-07	0.244384	0.494207	183
10564	1566959_at	---	---	---	---	-0.376098	1.54752e-07	-0.494195	-0.24437	183
29998	218681_s_at	23753	SDF2L1	stromal cell-derived factor 2-like 1	NM_022044	0.376044	1.55437e-07	0.244311	0.494148	183
3347	1554080_at	9125	RQCD1	RCD1 required for cell differentiation1 homolog (S. pombe)	NM_001271634 /// NM_001271635 /// NM_005444 /// NR_073390	0.375993	1.56077e-07	0.244256	0.494103	183
36797	225507_at	25957	PNISR	PNN-interacting serine/arginine-rich protein	NM_015491 /// NM_032870	-0.375811	1.58423e-07	-0.493943	-0.244056	183
19792	208336_s_at	9524	TECR	trans-2,3-enoyl-CoA reductase	NM_004868 /// NM_138501 /// NR_038103 /// NR_038104	0.375798	1.58588e-07	0.244042	0.493932	183
14840	203360_s_at	26292 /// 81025 /// 100527950	GJA9 /// GJA9-MYCBP /// MYCBP	gap junction protein, alpha 9, 59kDa /// GJA9-MYCBP readthrough /// c-myc binding prote	NM_012333 /// NM_030772 /// NR_037632 /// NR_037633 /// NR_037634 /// NR_037635 /// NR_	0.375788	1.58719e-07	0.244031	0.493923	183
26765	215438_x_at	2935	GSPT1	G1 to S phase transition 1	NM_001130006 /// NM_001130007 /// NM_002094	0.375769	1.58957e-07	0.244011	0.493906	183
16628	205148_s_at	1183	CLCN4	chloride channel, voltage-sensitive 4	NM_001256944 /// NM_001830	0.375768	1.58977e-07	0.244009	0.493905	183
35052	223743_s_at	51073	MRPL4	mitochondrial ribosomal protein L4	NM_015956 /// NM_146387 /// NM_146388	0.375643	1.60604e-07	0.243873	0.493795	183
55160	243878_at	---	---	---	---	-0.37564	1.60653e-07	-0.493792	-0.243869	183
50714	239432_at	379025	FLJ31306	uncharacterized LOC379025	NR_029434 /// NR_029435	-0.375376	1.6415e-07	-0.49356	-0.24358	183
17078	205598_at	10293	TRAIP	TRAF interacting protein	NM_005879	0.375211	1.66365e-07	0.2434	0.493415	183
16869	205389_s_at	286	ANK1	ankyrin 1, erythrocytic	NM_000037 /// NM_001142445 /// NM_001142446 /// NM_020475 /// NM_020476 /// NM_020477 /	0.375197	1.66565e-07	0.243384	0.493402	183
30099	218782_s_at	29028	ATAD2	ATPase family, AAA domain containing 2	NM_014109	0.374986	1.69453e-07	0.243153	0.493216	183
15724	204244_s_at	10926	DBF4	DBF4 homolog (S. cerevisiae)	NM_006716	0.374981	1.69514e-07	0.243148	0.493212	183
24428	213092_x_at	23234	DNAJC9	DnaJ (Hsp40) homolog, subfamily C, member 9	NM_015190	0.374976	1.69585e-07	0.243142	0.493208	183
31101	219784_at	100506581	C16orf95	chromosome 16 open reading frame 95	NM_001195124 /// NM_001195125 /// NM_001256917	0.374973	1.69625e-07	0.243139	0.493205	183
13558	202077_at	4706	NDUFAB1	NADH dehydrogenase (ubiquinone) 1, alpha/beta subcomplex, 1, 8kDa	NM_005003	0.374898	1.70662e-07	0.243057	0.493139	183
17556	206077_at	3792	KEL	Kell blood group, metallo-endopeptidase	NM_000420	0.374866	1.71117e-07	0.243021	0.493111	183
6839	1559479_at	285540	LOC285540	uncharacterized LOC285540	NR_037934	-0.374752	1.72706e-07	-0.493011	-0.242897	183
18661	207183_at	2842	GPR19	G protein-coupled receptor 19	NM_006143	0.374734	1.72961e-07	0.242877	0.492995	183
28647	217329_x_at	---	COX7BP1 /// COX7BP1	cytochrome c oxidase subunit VIIb pseudogene 1 /// NULL	---	0.374461	1.76839e-07	0.242579	0.492755	183
13036	201555_at	4172	MCM3	minichromosome maintenance complex component 3	NM_001270472 /// NM_002388	0.374229	1.80213e-07	0.242324	0.49255	183
45992	234710_s_at	56965	PARP6	poly (ADP-ribose) polymerase family, member 6	NM_020213 /// NM_020214	-0.374188	1.8081e-07	-0.492514	-0.24228	183
34444	223133_at	81853	TMEM14B	transmembrane protein 14B	NM_001127711 /// NM_030969	0.374186	1.80848e-07	0.242277	0.492512	183
3606	1554448_at	---	---	---	---	-0.374088	1.82295e-07	-0.492425	-0.24217	183
50501	239219_at	9212	AURKB	aurora kinase B	NM_001256834 /// NM_004217	0.374083	1.82357e-07	0.242165	0.492422	183
24222	212884_x_at	348	APOE	apolipoprotein E	NM_000041	0.374067	1.82593e-07	0.242148	0.492408	183
16595	205115_s_at	9904	RBM19	RNA binding motif protein 19	NM_001146698 /// NM_001146699 /// NM_016196	0.374033	1.83101e-07	0.24211	0.492378	183
39203	227916_x_at	51010	EXOSC3	exosome component 3	NM_001002269 /// NM_016042	0.37402	1.83295e-07	0.242096	0.492366	183
46570	235288_at	---	---	---	---	-0.373928	1.84674e-07	-0.492285	-0.241995	183
50695	239413_at	22995	CEP152	centrosomal protein 152kDa	NM_001194998 /// NM_014985	0.373925	1.84724e-07	0.241991	0.492282	183
13540	202059_s_at	3836	KPNA1	karyopherin alpha 1 (importin alpha 5)	NM_002264 /// NR_026698	0.373811	1.86439e-07	0.241867	0.492182	183
34804	223494_at	10724	MGEA5	meningioma expressed antigen 5 (hyaluronidase)	NM_001142434 /// NM_012215	-0.373776	1.8696e-07	-0.492151	-0.241829	183
21948	210527_x_at	7278 /// 113457	TUBA3C /// TUBA3D	tubulin, alpha 3c /// tubulin, alpha 3d	NM_006001 /// NM_079836 /// NM_080386	0.373715	1.87889e-07	0.241762	0.492097	183
26663	215336_at	11215	AKAP11	A kinase (PRKA) anchor protein 11	NM_016248 /// NM_144490	-0.373698	1.88144e-07	-0.492083	-0.241744	183
32379	221063_x_at	63891	RNF123	ring finger protein 123	NM_022064	0.373277	1.94675e-07	0.241283	0.491712	183
38788	227501_at	---	---	---	---	-0.373245	1.95182e-07	-0.491684	-0.241248	183
15176	203696_s_at	5982	RFC2	replication factor C (activator 1) 2, 40kDa	NM_002914 /// NM_181471	0.372921	2.00372e-07	0.240893	0.491398	183
21053	209610_s_at	6509	SLC1A4	solute carrier family 1 (glutamate/neutral amino acid transporter), member 4	NM_001135581 /// NM_001193493 /// NM_003038	0.37291	2.00547e-07	0.240881	0.491388	183
20419	208971_at	7389	UROD	uroporphyrinogen decarboxylase	NM_000374 /// NR_036510	0.372823	2.01968e-07	0.240786	0.491311	183
51780	240498_at	---	---	---	---	-0.372805	2.0226e-07	-0.491296	-0.240766	183
12311	200830_at	5708	PSMD2	proteasome (prosome, macropain) 26S subunit, non-ATPase, 2	NM_002808	0.372737	2.03374e-07	0.240692	0.491236	183
20125	208676_s_at	5036	PA2G4	proliferation-associated 2G4, 38kDa	NM_006191	0.372372	2.09459e-07	0.240293	0.490914	183
12871	201390_s_at	1460	CSNK2B	casein kinase 2, beta polypeptide	NM_001320	0.372254	2.11474e-07	0.240163	0.49081	183
29280	217962_at	55505	NOP10	NOP10 ribonucleoprotein	NM_018648	0.372128	2.13634e-07	0.240025	0.490699	183
55875	244592_at	---	---	---	---	-0.372071	2.14613e-07	-0.490649	-0.239963	183
3157	1553810_a_at	57650	KIAA1524	KIAA1524	NM_020890	0.372039	2.15177e-07	0.239928	0.49062	183
15896	204416_x_at	341	APOC1	apolipoprotein C-I	NM_001645	0.372009	2.15691e-07	0.239895	0.490594	183
13207	201726_at	1994	ELAVL1	ELAV (embryonic lethal, abnormal vision, Drosophila)-like 1 (Hu antigen R)	NM_001419	0.371965	2.16451e-07	0.239848	0.490556	183
34649	223339_at	93974	ATPIF1	ATPase inhibitory factor 1	NM_016311 /// NM_178190 /// NM_178191	0.371941	2.16886e-07	0.23982	0.490534	183
29810	218492_s_at	80764	THAP7	THAP domain containing 7	NM_001008695 /// NM_001008696 /// NM_030573	0.371919	2.17268e-07	0.239797	0.490515	183
32803	221487_s_at	2029	ENSA	endosulfine alpha	NM_004436 /// NM_207042 /// NM_207043 /// NM_207044 /// NM_207045 /// NM_207046 /// NM_	0.371912	2.17385e-07	0.239789	0.490509	183
28567	217249_x_at	---	COX7A2P2 /// COX7A2P2	cytochrome c oxidase subunit VIIa polypeptide 2 (liver) pseudogene 2 /// NULL	---	0.371828	2.18858e-07	0.239698	0.490435	183
54350	243068_at	---	---	---	---	-0.371611	2.22719e-07	-0.490244	-0.23946	183
14045	202564_x_at	402	ARL2	ADP-ribosylation factor-like 2	NM_001199745 /// NM_001667	0.371448	2.25673e-07	0.239281	0.490099	183
31411	220094_s_at	63933	MCUR1	mitochondrial calcium uniporter regulator 1	NM_001031713 /// NM_022102	0.371405	2.26442e-07	0.239235	0.490062	183
15732	204252_at	1017	CDK2	cyclin-dependent kinase 2	NM_001798 /// NM_052827	0.371357	2.27333e-07	0.239182	0.490019	183
16886	205406_s_at	53340	SPA17	sperm autoantigenic protein 17	NM_017425	0.371323	2.27957e-07	0.239144	0.489989	183
29703	218385_at	55168	MRPS18A	mitochondrial ribosomal protein S18A	NM_001193343 /// NM_018135	0.3713	2.28379e-07	0.239119	0.489969	183
4951	1556306_at	---	---	---	---	-0.371269	2.28946e-07	-0.489942	-0.239086	183
25338	214006_s_at	2677	GGCX	gamma-glutamyl carboxylase	NM_000821 /// NM_001142269	0.371218	2.29873e-07	0.239031	0.489897	183
20453	209006_s_at	57035	C1orf63	chromosome 1 open reading frame 63	NM_020317 /// NM_207035	-0.371152	2.31097e-07	-0.489839	-0.238959	183
29090	217772_s_at	23788	MTCH2	mitochondrial carrier 2	NM_014342	0.371123	2.31651e-07	0.238926	0.489813	183
18131	206652_at	9205	ZMYM5	zinc finger, MYM-type 5	NM_001039649 /// NM_001039650 /// NM_001142684 /// NM_014242	-0.371073	2.32574e-07	-0.489769	-0.238872	183
15883	204403_x_at	9747 /// 100294033	FAM115A /// LOC100294033	family with sequence similarity 115, member A /// protein FAM115A-like	NM_001206938 /// NM_001206941 /// NM_014719 /// XM_003120061	-0.370774	2.38226e-07	-0.489506	-0.238545	183
13482	202001_s_at	4700	NDUFA6	NADH dehydrogenase (ubiquinone) 1 alpha subcomplex, 6, 14kDa	NM_002490	0.370769	2.38333e-07	0.238539	0.489501	183
12768	201287_s_at	6382	SDC1	syndecan 1	NM_001006946 /// NM_002997	0.370717	2.39323e-07	0.238483	0.489456	183
20089	208639_x_at	10130	PDIA6	protein disulfide isomerase family A, member 6	NM_005742	0.370583	2.41918e-07	0.238336	0.489337	183
36796	225506_at	57614	KIAA1468	KIAA1468	NM_020854	-0.370569	2.42195e-07	-0.489325	-0.23832	183
16533	205053_at	5557	PRIM1	primase, DNA, polypeptide 1 (49kDa)	NM_000946	0.370528	2.4298e-07	0.238276	0.489289	183
14690	203209_at	5985	RFC5	replication factor C (activator 1) 5, 36.5kDa	NM_001130112 /// NM_001130113 /// NM_001206801 /// NM_007370 /// NM_181578	0.370341	2.4665e-07	0.238072	0.489124	183
36326	225036_at	401505	TOMM5	translocase of outer mitochondrial membrane 5 homolog (yeast)	NM_001001790 /// NM_001134484 /// NM_001134485	0.370318	2.47105e-07	0.238047	0.489104	183
50332	239050_s_at	---	---	---	---	-0.370294	2.47598e-07	-0.489082	-0.238019	183
23169	211820_x_at	2993	GYPA	glycophorin A (MNS blood group)	NM_002099	0.370139	2.50689e-07	0.23785	0.488946	183
12707	201226_at	4714	NDUFB8	NADH dehydrogenase (ubiquinone) 1 beta subcomplex, 8, 19kDa	NM_005004	0.370123	2.51003e-07	0.237833	0.488932	183
55117	243835_at	340481	ZDHHC21	zinc finger, DHHC-type containing 21	NM_178566	-0.370002	2.5346e-07	-0.488825	-0.2377	183
2723	1553219_a_at	9949	AMMECR1	Alport syndrome, mental retardation, midface hypoplasia and elliptocytosis chromosomal	NM_001025580 /// NM_001171689 /// NM_015365	0.369995	2.53589e-07	0.237693	0.488819	183
37316	226027_at	375757	SWI5	SWI5 recombination repair homolog (yeast)	NM_001040011	0.369936	2.54796e-07	0.237629	0.488767	183
16456	204976_s_at	9949	AMMECR1	Alport syndrome, mental retardation, midface hypoplasia and elliptocytosis chromosomal	NM_001025580 /// NM_001171689 /// NM_015365	0.36993	2.54927e-07	0.237622	0.488761	183
22109	210692_s_at	29015	SLC43A3	solute carrier family 43, member 3	NM_001278201 /// NM_001278206 /// NM_014096 /// NM_017611 /// NM_199329	0.369769	2.58229e-07	0.237446	0.488619	183
20547	209100_at	7866	IFRD2	interferon-related developmental regulator 2	NM_006764	0.369709	2.59463e-07	0.237381	0.488567	183
18866	207390_s_at	6525	SMTN	smoothelin	NM_001207017 /// NM_001207018 /// NM_006932 /// NM_134269 /// NM_134270	0.369676	2.60164e-07	0.237344	0.488537	183
20957	209511_at	5435	POLR2F	polymerase (RNA) II (DNA directed) polypeptide F	NM_021974	0.369663	2.60419e-07	0.23733	0.488526	183
30321	219004_s_at	54069	MIS18A	MIS18 kinetochore protein homolog A (S. pombe)	NM_018944	0.369637	2.60965e-07	0.237302	0.488503	183
23198	211851_x_at	672	BRCA1	breast cancer 1, early onset	NM_007294 /// NM_007295 /// NM_007296 /// NM_007297 /// NM_007298 /// NM_007299 /// NM_	0.36959	2.6195e-07	0.23725	0.488462	183
37351	226062_x_at	55793	FAM63A	family with sequence similarity 63, member A	NM_001040217 /// NM_001163258 /// NM_001163259 /// NM_001163260 /// NM_018379	-0.369377	2.66456e-07	-0.488274	-0.237017	183
23935	212597_s_at	10042	HMGXB4	HMG box domain containing 4	NM_001003681 /// NM_005487 /// NM_014250 /// NR_027780	0.369209	2.7005e-07	0.236834	0.488126	183
6254	1558460_at	10057	ABCC5	ATP-binding cassette, sub-family C (CFTR/MRP), member 5	NM_001023587 /// NM_005688	0.369208	2.70078e-07	0.236833	0.488125	183
23618	212279_at	27346	TMEM97	transmembrane protein 97	NM_014573	0.369189	2.7049e-07	0.236812	0.488108	183
24492	213156_at	---	---	---	---	-0.368904	2.76722e-07	-0.487856	-0.2365	183
12124	200643_at	3069	HDLBP	high density lipoprotein binding protein	NM_001243900 /// NM_005336 /// NM_203346	0.368902	2.76767e-07	0.236498	0.487854	183
10767	1568449_at	---	---	---	---	-0.368846	2.77992e-07	-0.487806	-0.236437	183
12875	201394_s_at	10181	RBM5	RNA binding motif protein 5	NM_005778 /// NR_036627	-0.368795	2.79122e-07	-0.487761	-0.236382	183
36235	224944_at	7112	TMPO	thymopoietin	NM_001032283 /// NM_001032284 /// NM_003276	0.368599	2.83538e-07	0.236167	0.487587	183
17545	206066_s_at	5889	RAD51C	RAD51 homolog C (S. cerevisiae)	NM_002876 /// NM_058216 /// NM_058217	0.368582	2.83917e-07	0.236148	0.487572	183
37410	226121_at	147015	DHRS13	dehydrogenase/reductase (SDR family) member 13	NM_144683	0.368546	2.84719e-07	0.23611	0.487541	183
6253	1558459_s_at	401320	LOC401320	uncharacterized LOC401320	NR_038889	-0.368431	2.8735e-07	-0.487439	-0.235984	183
55924	244641_at	115416	MALSU1	mitochondrial assembly of ribosomal large subunit 1	NM_138446	0.368278	2.90874e-07	0.235817	0.487304	183
46864	235582_at	1870	E2F2	E2F transcription factor 2	NM_004091	0.368129	2.94346e-07	0.235654	0.487173	183
35850	224558_s_at	378938	MALAT1	metastasis associated lung adenocarcinoma transcript 1 (non-protein coding)	NR_002819	-0.368126	2.94426e-07	-0.48717	-0.23565	183
24347	213011_s_at	7167	TPI1	triosephosphate isomerase 1	NM_000365 /// NM_001159287 /// NM_001258026	0.368085	2.95371e-07	0.235606	0.487134	183
4977	1556345_s_at	---	---	---	---	-0.368042	2.96389e-07	-0.487096	-0.235559	183
40676	229389_at	89849	ATG16L2	autophagy related 16-like 2 (S. cerevisiae)	NM_033388	-0.368023	2.96837e-07	-0.48708	-0.235538	183
19870	208416_s_at	6710	SPTB	spectrin, beta, erythrocytic	NM_000347 /// NM_001024858	0.36798	2.97855e-07	0.235491	0.487042	183
14769	203289_s_at	8131	NPRL3	nitrogen permease regulator-like 3 (S. cerevisiae)	NM_001039476 /// NM_001077350 /// NM_001243247 /// NM_001243248 /// NM_001243249 /// NM	0.367959	2.98351e-07	0.235468	0.487023	183
24226	212888_at	23405	DICER1	dicer 1, ribonuclease type III	NM_001195573 /// NM_001271282 /// NM_030621 /// NM_177438	-0.367926	2.99147e-07	-0.486994	-0.235432	183
30211	218894_s_at	55110	MAGOHB	mago-nashi homolog B (Drosophila)	NM_018048	0.367911	2.99494e-07	0.235416	0.486981	183
34304	222992_s_at	4715	NDUFB9	NADH dehydrogenase (ubiquinone) 1 beta subcomplex, 9, 22kDa	NM_005005	0.367824	3.01581e-07	0.23532	0.486904	183
50489	239207_at	8242	KDM5C	lysine (K)-specific demethylase 5C	NM_001146702 /// NM_004187	-0.367817	3.01744e-07	-0.486898	-0.235313	183
6412	1558739_at	---	---	---	---	-0.367778	3.0268e-07	-0.486863	-0.23527	183
56196	32128_at	6362 /// 101060271	CCL18 /// LOC101060271	chemokine (C-C motif) ligand 18 (pulmonary and activation-regulated) /// c-C motif chem	NM_002988 /// XM_003960673	0.367604	3.06893e-07	0.23508	0.48671	183
12745	201264_at	11316	COPE	coatomer protein complex, subunit epsilon	NM_007263 /// NM_199442 /// NM_199444	0.367581	3.07459e-07	0.235055	0.486689	183
54518	243236_at	---	---	---	---	-0.367545	3.08327e-07	-0.486658	-0.235016	183
27308	215983_s_at	7993	UBXN8	UBX domain protein 8	NM_005671	0.367428	3.11213e-07	0.234888	0.486555	183
13051	201570_at	25813	SAMM50	sorting and assembly machinery component 50 homolog (S. cerevisiae)	NM_015380	0.367386	3.12256e-07	0.234842	0.486517	183
21861	210430_x_at	6007	RHD	Rh blood group, D antigen	NM_001127691 /// NM_016124 /// NM_016225	0.367328	3.13691e-07	0.234779	0.486466	183
28867	217549_at	---	---	---	---	-0.367256	3.15488e-07	-0.486403	-0.2347	183
23635	212296_at	10213	PSMD14	proteasome (prosome, macropain) 26S subunit, non-ATPase, 14	NM_005805	0.367207	3.16735e-07	0.234646	0.486359	183
50290	239008_at	---	---	---	---	-0.367159	3.17935e-07	-0.486317	-0.234594	183
38362	227074_at	100131564	LOC100131564	uncharacterized LOC100131564	NR_034089	-0.367082	3.19883e-07	-0.486249	-0.23451	183
30807	219490_s_at	64858	DCLRE1B	DNA cross-link repair 1B	NM_022836	0.367033	3.21127e-07	0.234457	0.486206	183
19326	207854_at	2996	GYPE	glycophorin E (MNS blood group)	NM_002102 /// NM_198682	0.366934	3.23669e-07	0.234348	0.486118	183
6166	1558290_a_at	5820 /// 100302185	MIR1204 /// PVT1	microRNA 1204 /// Pvt1 oncogene (non-protein coding)	NR_003367 /// NR_031609	0.366863	3.25497e-07	0.23427	0.486055	183
29495	218177_at	57132	CHMP1B	charged multivesicular body protein 1B	NM_020412	-0.366713	3.2939e-07	-0.485923	-0.234107	183
29147	217829_s_at	10713	USP39	ubiquitin specific peptidase 39	NM_001256725 /// NM_001256726 /// NM_001256727 /// NM_001256728 /// NM_006590 /// NR_04	0.366667	3.30572e-07	0.234057	0.485883	183
18808	207331_at	1063	CENPF	centromere protein F, 350/400kDa	NM_016343	0.366542	3.33865e-07	0.23392	0.485773	183
37116	225826_at	326625	MMAB	methylmalonic aciduria (cobalamin deficiency) cblB type	NM_052845 /// NR_038118	0.366535	3.3406e-07	0.233912	0.485766	183
13591	202110_at	1349	COX7B	cytochrome c oxidase subunit VIIb	NM_001866	0.366505	3.34858e-07	0.23388	0.48574	183
43114	231827_at	---	---	---	---	0.366456	3.3614e-07	0.233827	0.485697	183
29391	218073_s_at	55706	NDC1	NDC1 transmembrane nucleoporin	NM_001168551 /// NM_018087 /// NR_033142	0.366426	3.36948e-07	0.233794	0.48567	183
26142	214814_at	91746	YTHDC1	YTH domain containing 1	NM_001031732 /// NM_133370	-0.366313	3.39964e-07	-0.485571	-0.233671	183
42396	231109_at	---	---	---	---	-0.366305	3.40178e-07	-0.485564	-0.233662	183
22190	210776_x_at	6929	TCF3	transcription factor 3	NM_001136139 /// NM_003200	0.366243	3.41852e-07	0.233594	0.485509	183
47893	236611_at	---	AC012146.7 /// OTTHUMG00000132913	NULL /// NULL	---	0.366235	3.4207e-07	0.233585	0.485502	183
30641	219324_at	79159	NOL12	nucleolar protein 12	NM_024313	0.366147	3.44474e-07	0.233489	0.485424	183
52242	240960_at	---	---	---	---	-0.366135	3.44794e-07	-0.485413	-0.233476	183
37126	225836_s_at	83695	RHNO1	RAD9-HUS1-RAD1 interacting nuclear orphan 1	NM_001252499 /// NM_001252500 /// NM_001257097 /// NM_001257098 /// NR_027365 /// NR_04	0.365971	3.49298e-07	0.233297	0.485268	183
38904	227617_at	199953	TMEM201	transmembrane protein 201	NM_001010866 /// NM_001130924	0.365925	3.50573e-07	0.233246	0.485228	183
8889	1562848_at	9798	IST1	increased sodium tolerance 1 homolog (yeast)	NM_001270975 /// NM_001270976 /// NM_001270977 /// NM_001270978 /// NM_001270979 /// NM	-0.365835	3.53059e-07	-0.485149	-0.233149	183
43412	232125_at	---	---	---	---	-0.365801	3.54008e-07	-0.485119	-0.233112	183
29419	218101_s_at	4718 /// 100532726	NDUFC2 /// NDUFC2-KCTD14	NADH dehydrogenase (ubiquinone) 1, subcomplex unknown, 2, 14.5kDa /// NDUFC2-KCTD14 rea	NM_001203260 /// NM_001203261 /// NM_001203262 /// NM_001204054 /// NM_001204055 /// NM	0.365753	3.5535e-07	0.233059	0.485076	183
16871	205391_x_at	286	ANK1	ankyrin 1, erythrocytic	NM_000037 /// NM_001142445 /// NM_001142446 /// NM_020475 /// NM_020476 /// NM_020477 /	0.365527	3.61751e-07	0.232812	0.484877	183
14601	203119_at	79080	CCDC86	coiled-coil domain containing 86	NM_024098	0.365488	3.62876e-07	0.232769	0.484842	183
53130	241848_x_at	---	---	---	---	-0.365404	3.6529e-07	-0.484768	-0.232678	183
47357	236075_s_at	---	AC012146.7 /// OTTHUMG00000132913	NULL /// NULL	---	0.365318	3.67775e-07	0.232584	0.484692	183
29970	218653_at	10166	SLC25A15	solute carrier family 25 (mitochondrial carrier; ornithine transporter) member 15	NM_014252	0.365203	3.71114e-07	0.232459	0.484591	183
23162	211813_x_at	1634	DCN	decorin	NM_001920 /// NM_133503 /// NM_133504 /// NM_133505 /// NM_133506 /// NM_133507	0.365085	3.74579e-07	0.23233	0.484487	183
46262	234980_at	148534	TMEM56	transmembrane protein 56	NM_001199679 /// NM_152487	0.365067	3.75124e-07	0.23231	0.48447	183
34630	223320_s_at	23456	ABCB10	ATP-binding cassette, sub-family B (MDR/TAP), member 10	NM_012089	0.364963	3.78213e-07	0.232196	0.484378	183
22457	211060_x_at	8733	GPAA1	glycosylphosphatidylinositol anchor attachment 1	NM_003801	0.364934	3.79057e-07	0.232165	0.484353	183
45747	234465_at	146956	EME1	essential meiotic endonuclease 1 homolog 1 (S. pombe)	NM_001166131 /// NM_152463	0.364909	3.79831e-07	0.232137	0.484331	183
34618	223308_s_at	11091	WDR5	WD repeat domain 5	NM_017588 /// NM_052821	0.364817	3.82583e-07	0.232037	0.48425	183
46829	235547_at	10443	N4BP2L2	NEDD4 binding protein 2-like 2	NM_001278432 /// NM_014887 /// NM_033111	-0.364798	3.83154e-07	-0.484233	-0.232016	183
34648	223338_s_at	93974	ATPIF1	ATPase inhibitory factor 1	NM_016311 /// NM_178190 /// NM_178191	0.364734	3.85087e-07	0.231947	0.484176	183
5657	1557409_at	---	---	---	---	-0.364677	3.86804e-07	-0.484126	-0.231885	183
29328	218010_x_at	79144	PPDPF	pancreatic progenitor cell differentiation and proliferation factor homolog (zebrafish)	NM_024299	0.364653	3.87532e-07	0.231859	0.484105	183
12731	201250_s_at	6513	SLC2A1	solute carrier family 2 (facilitated glucose transporter), member 1	NM_006516	0.364573	3.89997e-07	0.231771	0.484034	183
54144	242862_x_at	---	---	---	---	-0.364347	3.9698e-07	-0.483835	-0.231524	183
40061	228774_at	84131	CEP78	centrosomal protein 78kDa	NM_001098802 /// NM_032171	0.36376	4.15719e-07	0.230883	0.483316	183
50735	239453_at	---	---	---	---	-0.363746	4.16152e-07	-0.483304	-0.230869	183
48730	237448_at	---	---	---	---	-0.363569	4.21997e-07	-0.483147	-0.230675	183
22807	211445_x_at	83955	NACAP1	nascent-polypeptide-associated complex alpha polypeptide pseudogene 1	NM_032031 /// NR_002182	-0.36353	4.23276e-07	-0.483113	-0.230633	183
21135	209694_at	5805	PTS	6-pyruvoyltetrahydropterin synthase	NM_000317	0.363489	4.24649e-07	0.230588	0.483077	183
50488	239206_at	1379	CR1L	complement component (3b/4b) receptor 1-like	NM_175710	0.363261	4.32284e-07	0.230339	0.482876	183
3526	1554333_at	55466	DNAJA4	DnaJ (Hsp40) homolog, subfamily A, member 4	NM_001130182 /// NM_001130183 /// NM_018602	0.363212	4.33938e-07	0.230286	0.482832	183
43935	232648_at	5684	PSMA3	proteasome (prosome, macropain) subunit, alpha type, 3	NM_002788 /// NM_152132 /// NR_038123	-0.363139	4.3642e-07	-0.482768	-0.230207	183
39281	227994_x_at	79144	PPDPF	pancreatic progenitor cell differentiation and proliferation factor homolog (zebrafish)	NM_024299	0.363086	4.38249e-07	0.230148	0.482721	183
26482	215155_at	3073	HEXA	hexosaminidase A (alpha polypeptide)	NM_000520	-0.363081	4.38414e-07	-0.482717	-0.230143	183
21817	210386_s_at	4580	MTX1	metaxin 1	NM_002455 /// NM_198883	0.363036	4.39982e-07	0.230093	0.482676	183
16762	205282_at	7804	LRP8	low density lipoprotein receptor-related protein 8, apolipoprotein e receptor	NM_001018054 /// NM_004631 /// NM_017522 /// NM_033300	0.362894	4.44896e-07	0.229939	0.482551	183
56449	45714_at	54985	HCFC1R1	host cell factor C1 regulator 1 (XPO1 dependent)	NM_001002017 /// NM_001002018 /// NM_017885	0.362728	4.50697e-07	0.229758	0.482405	183
17443	205963_s_at	9093	DNAJA3	DnaJ (Hsp40) homolog, subfamily A, member 3	NM_001135110 /// NM_005147	0.362642	4.53743e-07	0.229664	0.482328	183
38287	226999_at	55599	RNPC3	RNA-binding region (RNP1, RRM) containing 3	NM_017619	-0.362602	4.55149e-07	-0.482293	-0.229621	183
29198	217880_at	996	CDC27	cell division cycle 27	NM_001114091 /// NM_001256	0.362444	4.60796e-07	0.229448	0.482154	183
[truncated: 53,705 more rows]

## Sheet: 202095_BIRC5
Column #	Probeset ID	Entrez Gene	Gene Symbol	Gene Title	RefSeq Transcript ID	r	p-value(correlation)	Lower CI	Upper CI	N
[truncated: 54,682 more rows]

[truncated: 1 more sheets: 210334_BIRC5]
